# Supplementary material for: Uncovering Candidate Genes Controlling Major Fruit-Related Traits in Pepper via Genotype-by-Sequencing Based QTL Mapping and Genome-Wide Association Study
Source: Front Plant Sci. 2020 Jul 23;11:1100. doi: 10.3389/fpls.2020.01100 (PMC7390901; doi:10.3389/fpls.2020.01100)
Supplement: Supplementary file 5 [file Table_1.xlsx]

## Sheet: Sheet1
Table S1. List of accessions in the pepper GWAS population (N = 351)
Accession name	Scientific name	Origin	Source
Gyeonggiyangpyeong-1985-gochu103410	C. annuum	KOR	CC240
gwangyang-3 (landrace)	C. annuum	KOR	CC240
ulju (landrace)	C. annuum	KOR	CC240
jinju (landrace)	C. annuum	KOR	CC240
hwaseong (landrace)	C. annuum	KOR	CC240
Szechwan 8	C. annuum	TWN	CC240
Szechwan 9	C. annuum	TWN	CC240
Kradee Kiew	C. annuum	THA	CC240
HDA273	C. annuum	FRA	CC240
HDA295	C. annuum	FRA	CC240
L.P.1	C. annuum	THA	CC240
C00522	C. annuum	PHL	CC240
C00559	C. annuum	THA	CC240
PANGALENGAN-1	C. annuum	IDN	CC240
C00590	C. annuum	THA	CC240
C00595	C. annuum	THA	CC240
SEVERKA	C. annuum	CSK	CC240
PI249635	C. annuum	IND	CC240
PI257049	C. annuum	COL	CC240
YU1014	C. annuum	-	CC240
Joseon pepper	C. annuum	KOR	CC240
Seodong	C. annuum	-	CC240
YU1130	C. annuum	-	CC240
UZB-GJG-1999-51	C. annuum	UZB	CC240
Small fruit	C. annuum	-	CC240
PBC566 PeMV Tex#1 GH#21	C. annuum	-	CC240
Super Hot	C. annuum	-	CC240
Thai Hot	C. annuum	THA	CC240
KC 00003	C. annuum	USA	CC240
VP 55	C. annuum	VNM	CC240
MC 11	C. annuum	VNM	CC240
Hu-33 AVRCD94187	C. annuum	-	CC240
99TW Yellow 3	C. annuum	THA	CC240
PBC102 Unknown Y13	C. annuum	TWN	CC240
Ikdosan	C. annuum	CHN	CC240
Chili bangi #3	C. annuum	-	CC240
NPL-GYS-2004-39	C. annuum	-	CC240
Mestniy	C. annuum	-	CC240
P 088-39	C. annuum	CHN	CC240
VP 50	C. annuum	VNM	CC240
VP 66	C. annuum	VNM	CC240
A9E0762	C. annuum	-	CC240
PE02	C. annuum	-	CC240
24B-2-1-4-3-2-1	C. annuum	-	CC240
24B-2-1-4-3-4-3	C. annuum	-	CC240
jindo (Landrace)	C. annuum	KOR	CC240
namwon (Landrace)	C. annuum	KOR	CC240
MC4	C. annuum	MYS	CC240
K1	C. annuum	MYS	CC240
Sinheung 83-2852	C. annuum	KOR	CC240
KC 00016	C. annuum	USA	CC240
VP 98	C. annuum	VNM	CC240
P 97633	C. annuum	KOR	CC240
Chilly BSS 213 F2	C. annuum	-	CC240
Chorbadjiyska	C. annuum	BGR	CC240
Lac-301	C. annuum	-	CC240
sacheon 94187	C. annuum	-	CC240
Szechwan 2	C. annuum	-	CC240
PX23595(No.8)	C. annuum	-	CC240
jungangjongmyo-2000-5032	C. annuum	-	CC240
Naramurazaki	C. annuum	JPN	CC240
P 088-44	C. annuum	CHN	CC240
Unknown 43 (intermediate)	C. annuum	THA	CC240
Unknown 43 (straight)	C. annuum	THA	CC240
Macskasarga	C. annuum	USA	CC240
9852-193 AVRDC 211	C. annuum	TWN	CC240
Riot	C. annuum	-	CC240
9250	C. annuum	-	CC240
9425	C. annuum	-	CC240
Numex Mirasol	C. annuum	USA	CC240
6131 NUM-192 E.C.-J.E.-J.L.	C. frutescens	-	CC240
PI224445 (red)	C. chinense	BOL	CC240
PI224445 (yellow)	C. chinense	BOL	CC240
Jungangjongmyo-2000-5004	C. chinense	USA	CC240
Taltos	C. annuum	HUN	CC240
C00562	C. annuum	THA	CC240
Hotopep(345)(42-1S)	C. annuum	-	CC240
MC5	C. annuum	-	CC240
SVS Bangalor 1	C. annuum	IND	CC240
jungangjongmyo-2000-6447	C. annuum	-	CC240
Hungarian Wax(355)(44-1S)	C. annuum	USA	CC240
Wonsi -1984+pepper032506	C. annuum	-	CC240
Yatsu Fusha	C. annuum	NPL	CC240
CC582	C. annuum	NPL	CC240
Nawash shon	C. annuum	PAK	CC240
CHN-WJG-1999-29	C. annuum	-	CC240
gimjang pepper (10)	C. annuum	KOR	CC240
saegochu (99)(13-1S)	C. annuum	-	CC240
saegochu (125)(15-1X)	C. annuum	-	CC240
yangpyeong (Landrace)	C. annuum	-	CC240
sangju (Landrace)	C. annuum	KOR	CC240
RED & GREEN P5-4	C. annuum	KOR	CC240
GWANGJU	C. annuum	KOR	CC240
Mori tf.	C. annuum	HUN	CC240
A9E0122	C. annuum	-	CC240
Da niujiao	C. annuum	-	CC240
09G111	C. annuum	USA	CC240
Sweet Banana	C. annuum	USA	CC240
Banana Supreme Hybrid	C. annuum	USA	CC240
New Mexico	C. annuum	USA	CC240
H.Sweet Wax	C. annuum	-	CC240
Guajillo ancho	C. annuum	USA	CC240
P 088-20	C. annuum	CHN	CC240
P 088-21	C. annuum	CHN	CC240
C01436	C. annuum	MEX	CC240
THA-Kasassert Univ.-15	C. annuum	-	CC240
C00881	C. annuum	GTM	CC240
Starburst_2	C. annuum	-	CC240
Toko Subur	C. frutescens	IDN	CC240
A9E0211	C. annuum	-	CC240
Riben chaotian shu	C. annuum	-	CC240
Ostry mnogoletny	C. annuum	-	CC240
Serrano Chill	C. annuum	-	CC240
CMV 980	C. annuum	HUN	CC240
Ibam	C. annuum	-	CC240
BOLIVIAN RAINBOW	C. annuum	BOL	CC240
Twilight	C. annuum	USA	CC240
9456	C. annuum	-	CC240
9516	C. annuum	-	CC240
Numex Bailey Piquin	C. annuum	USA	CC240
Black cuban	C. annuum	USA	CC240
Budatetenyi	C. annuum	-	CC240
Zolotoi yubileinii	C. annuum	MDA	CC240
1955-03-01	C. annuum	-	CC240
Dar Tashkent	C. annuum	-	CC240
CCA1007	C. annuum	-	CC240
Swedish	C. annuum	RUS	CC240
Malishok	C. annuum	RUS	CC240
Zavolgski 55	C. annuum	RUS	CC240
Moldova-118	C. annuum	MDA	CC240
Agronomico NO.8	C. annuum	USA	CC240
WIR 1570	C. annuum	KAZ	CC240
Volzanin	C. annuum	RUS	CC240
Alena	C. annuum	-	CC240
Suigyoku 2	C. annuum	-	CC240
A9E0129	C. annuum	-	CC240
A9E0764	C. annuum	-	CC240
AC 09-035	C. annuum	JPN	CC240
VAR.KAPIA F1-96	C. annuum	BGR	CC240
Corne ll14	C. annuum	USA	CC240
CMV 1078/1	C. annuum	HUN	CC240
CMV 1105	C. annuum	HUN	CC240
P 088-57	C. annuum	CHN	CC240
HRF	C. annuum	USA	CC240
Avelar 2001	C. annuum	USA	CC240
Spanish Piquillo	C. annuum	USA	CC240
Chocolate Beauty	C. annuum	USA	CC240
Jamaican Yellow	C. annuum	-	CC240
C01291	C. annuum	CRI	CC240
Tura	C. annuum	USA	CC240
Canada cheese	C. annuum	CAN	CC240
PI257052	C. annuum	COL	CC240
Jingle Bells Hybrid	C. annuum	USA	CC240
Greygo	C. annuum	HUN	CC240
Okrasne papricky	C. annuum	South America	CC240
KC 00711	C. annuum	USA	CC240
Yellow mushroom (berry type)	C. annuum	USA	CC240
Yellow mushroom (pepper type)	C. annuum	USA	CC240
99-10-47	C. annuum	CHN	CC240
AC 09-020	C. annuum	-	CC240
UZB-HHS-2008-15	C. annuum	KGZ	CC240
Hai li 10	C. annuum	CHN	CC240
Dari Tashkenta	C. annuum	UZB	CC240
A9E0692	C. annuum	-	CC240
A9E0109	C. annuum	-	CC240
Yiselie hong fei luo qing jiao	C. annuum	CHN	CC240
Uz000170	C. annuum	UZB	CC240
Dobrynya nikitich	C. annuum	RUS	CC240
5502	C. annuum	USA	CC240
Edesalma	C. annuum	USA	CC240
TC06651	C. annuum	-	CC240
Jalapeno Mucho Nacho	C. annuum	USA	CC240
VP 84	C. annuum	VNM	CC240
C01543	C. baccatum	SLV	CC240
ROSENPORRIKA E86	C. baccatum	AUT	CC240
Kapia	C. annuum	BGR	CC240
Mulato	C. annuum	MEX	CC240
Azr	C. annuum	USA	CC240
9007	C. chinense	-	CC240
9800	C. annuum	-	CC240
BOL-AWS-1999-292	C. baccatum	-	CC240
C04221	C. baccatum	GUY	CC240
CC3751	C. baccatum	ARG	CC240
pen-60/2/19914/1	C. annuum	HUN	CC240
pen-1/19864/1	C. baccatum	HUN	CC240
Pimenta	C. baccatum	BRA	CC240
C01526	C. baccatum	USA	CC240
C04220	C. baccatum	PHL	CC240
C04280	C. baccatum	BRA	CC240
VC102	C. baccatum	-	CC240
pen-54/19917/1	C. baccatum	-	CC240
pen-40/19896/1	C. baccatum	HUN	CC240
AC 08-059	C. baccatum	NLD	CC240
AC 08-068	C. baccatum	ECU	CC240
bac-23/19762/1	C. baccatum	-	CC240
AJI BLANCO CRISTAL	C. baccatum	CHL	CC240
C04228 (yellow)	C. baccatum	CRI	CC240
C04228 (orange)	C. baccatum	CRI	CC240
chi 15/1024	C. chinense	HUN	CC240
AMA8-3	C. chinense	-	CC240
Numex Suave Red_1	C. chinense	-	CC240
Locoto	C. chinense	BOL	CC240
C04659-A	C. baccatum	SUR	CC240
BISBAS	C. annuum	-	CC240
Starburst_1	C. annuum	USA	CC240
Filus blue	C. annuum	USA	CC240
Hot Jalapeno	C. annuum	MEX	CC240
CMV 988/1	C. annuum	-	CC240
chi 12/1021-2	C. chinense	HUN	CC240
C04417	C. chinense	BOL	CC240
Numex Suave Red_2	C. chinense	USA	CC240
Avella	C. annuum	USA	CC240
Padilla	C. baccatum	-	CC240
chi 10/1011-2	C. chinense	HUN	CC240
chi 16/1028-2 (red)	C. chinense	HUN	CC240
chi 16/1028-2 (yellow)	C. chinense	HUN	CC240
chi 22a/1036	C. chinense	HUN	CC240
chi 22b/1037-2	C. chinense	HUN	CC240
chi 38/1051-2	C. chinense	HUN	CC240
SAFI	C. annuum	SEN	CC240
chi 12/1022	C. chinense	-	CC240
chi 12/1018	C. chinense	HUN	CC240
chi 16/1028-1	C. chinense	HUN	CC240
HDA210	C. annuum	TWN	CC240
C00098_1 (purple)	C. baccatum	THA	CC240
C00098_1 (green)	C. frutescens	THA	CC240
KC01303	C. frutescens	LAO	CC240
AC 08-010	C. frutescens	CRI	CC240
C00098_2 (purple)	C. baccatum	THA	CC240
C00098_2 (green)	C. frutescens	THA	CC240
C00643	C. chinense	HND	CC240
ACC187	C. frutescens	-	CC240
KC01293	C. frutescens	LAO	CC240
VTP 220	C. frutescens	LAO	CC240
GREEN LEAF VARIETY	C. frutescens	USA	CC240
C00683	C. frutescens	GTM	CC240
C04859	C. frutescens	MEX	CC240
Onamental1	C. frutescens	USA	CC240
9177_1	C. annuum	USA	CC240
ACC1441	C. frutescens	-	CC240
P 82005	C. frutescens	LAO	CC240
AC 08-045	C. chinense	PER	CC240
ACC175	C. annuum	PHL	CC240
EKIRIKE	C. frutescens	NGA	CC240
KC01288	C. frutescens	LAO	CC240
ACC160	C. annuum	PHL	CC240
CO 1884	C. chinense	USA	CC240
AC 08-029	C. frutescens	-	CC240
C00950	C. chinense	GBR	CC240
C04398-A	C. annuum	ARG	CC240
C01426	C. frutescens	GBR	CC240
CV3	C. annuum
CV4	C. annuum
CV8	C. annuum
CV9	C. annuum
Dempsey	C. annuum
Perennial	C. annuum
Jeju jaerae	C. annuum
PI 159236	C. chinense	KOR
PI 152225	C. chinense
CM334	C. annuum
Habanero	C. chinense
ECW	C. annuum
PI 260429	C. annuum
Special	C. annuum
PBC81	C. baccatum
35009	C. annuum
DRB	C. annuum
Yuwolcho	C. annuum
RS202	C. annuum	KOR
AC2212	C. annuum
35001	C. annuum
Taean jaerae	C. annuum
RS203	C. annuum	KOR
9093	C. annuum
Long Sweet	C. annuum
YCM334	C. annuum
Bukang C line	C. annuum
VK-515S	C. annuum
VK-515R	C. annuum
Lam32	C. annuum
Takanotsume	C. annuum
Bhut Jolokia	C. chinense
Jupiter	C. annuum
Yolo Y	C. annuum
PI 201234	C. annuum
MicroPep Red	C. annuum
MicroPep Yellow	C. annuum
Milyang B	C. annuum
Milyang C (Milyang K)	C. annuum	KOR
Uiseong jaerae 1	C. annuum	KOR
NPL-CGS-1986-22891	C. annuum
HDA268	C. annuum
VC32	C. annuum
C01582	C. annuum
MK-4522	C. annuum
UZB-UzRIPI-1998-42	C. annuum
GHA-LDJ-1998-100	C. annuum
RUS-KHC-1999-36	C. annuum
CMV 1023	C. annuum
Peru 1-2-1	C. chinense
6131 NUM-192 E.C.-J.E.-J.L.	C. annuum
C 02433	C. baccatum
C 04329	C. baccatum
C 04069	C. baccatum
C 04084	C. baccatum
C 04303-B	C. baccatum
C 04065	C. baccatum
147 BGH 824 Pimenta	C. baccatum
144 BGH 682 Pimenta Pitonga	C. baccatum
156 BGH 1030 Pimenta	C. baccatum
C 04082	C. baccatum
CATIE 7201-1-3-4	C. baccatum
149 BGH 953 Pimenta Comum	C. baccatum
134 BGH 366 Pimenta	C. baccatum
No.1553	C. baccatum
PI 260540	C. baccatum
Peru-7202	C. baccatum
PI 260538	C. baccatum
C04243	C. baccatum
PI 257149	C. baccatum
PI 260539	C. baccatum
PI 260578	C. baccatum
C01742	C. baccatum
BGH 1793	C. baccatum
PI 260552	C. baccatum
PI 260523	C. chinense
C04604	C. chinense
C 04559-A	C. chinense
PI 281302	C. chinense
C 04675	C. chinense
C 01393	C. chinense
PI 439449	C. chinense
C 04511-D	C. chinense
C04687	C. chinense
C 04745	C. chinense
C 04683	C. chinense
C 04541	C. chinense
C01741	C. chinense
C04433	C. chinense
Spain 5	C. chinense
C 04407	C. chinense
AMA 6	C. chinense
C 02594	C. chinense
C 04851	C. frutescens
Lombok	C. frutescens
C 04612	C. frutescens
C 04750-B	C. chinense
PI 555644	C. frutescens
NUM-6 L.G.G.-J.L.	C. frutescens
Chile	C. frutescens
