# Supplementary material for: Uncovering Candidate Genes Controlling Major Fruit-Related Traits in Pepper via Genotype-by-Sequencing Based QTL Mapping and Genome-Wide Association Study
Source: Front Plant Sci. 2020 Jul 23;11:1100. doi: 10.3389/fpls.2020.01100 (PMC7390901; doi:10.3389/fpls.2020.01100)
Supplement: Supplementary file 6 [file Table_2.xlsx]

## Sheet: Sheet2
Table S2. Number of SNPs in each step of filtering process among pepper genomes
			Whole accession	C. annuum accession	Whole accession	C. annuum accession
Chromosome	Raw dataa	Step1b	Step2c	Step2c	Step3d	Step3d
1	936446	644667	201922	193967	55125	17897
2	505773	356775	114011	109234	29078	11021
3	772171	542792	169950	162843	46164	13691
4	688566	489451	152818	145760	40807	8185
5	726314	509531	153172	147944	42762	14419
6	736587	518632	161652	156372	41734	17353
7	783456	539841	164365	158101	46156	16295
8	401955	286238	83872	79743	24581	4230
9	859777	604044	174562	171025	47086	26941
10	752370	537623	162525	160021	41422	24397
11	865311	608768	182210	177880	53284	24872
12	688635	488041	148465	142821	39514	8665
Total	8717361	6126403	1869524	1805711	507713	187966
a Original raw data
b Raw data after trimming low-quality reads (<Q30)
c Remaining SNPs after removing SNPs with <0.1 SNP calling rate removed
d Remaining SNPs after filtering based on the criteria MAF >0.05, SNP call rate >0.6, IF >0.8
