# Supplementary material for: Uncovering Candidate Genes Controlling Major Fruit-Related Traits in Pepper via Genotype-by-Sequencing Based QTL Mapping and Genome-Wide Association Study
Source: Front Plant Sci. 2020 Jul 23;11:1100. doi: 10.3389/fpls.2020.01100 (PMC7390901; doi:10.3389/fpls.2020.01100)
Supplement: Supplementary file 7 [file Table_3.xlsx]

## Sheet: Sheet3
Table S3. Mean square values for the quantitative traits
SV	df	Mean Squares
		FL	FWd	FWg	PT
Replication	2	2863.93	395.25	599.58	1.49
Year	2	7095.42	1488.58	7920.81	66.68
Species	3	224200	20690.5	78345	174.95
Error	2926	1347.72	274.75	832.14	1.93
Total	2933
SV: source of variation; df: degree of freedom; FWd: fruit width; FL: fruit length; FWg: fruit weight; PT: pericarp thickness
