# Supplementary material for: Uncovering Candidate Genes Controlling Major Fruit-Related Traits in Pepper via Genotype-by-Sequencing Based QTL Mapping and Genome-Wide Association Study
Source: Front Plant Sci. 2020 Jul 23;11:1100. doi: 10.3389/fpls.2020.01100 (PMC7390901; doi:10.3389/fpls.2020.01100)
Supplement: Supplementary file 8 [file Table_4.xlsx]

## Sheet: Sheet1
Table S4. Descriptive statistics for major fruit-related traits across species based on one-way ANOVA with Scheffe multiple comparison post-hoc test
Trait	Species	M	SE	CV	F	P	η2
FL	C. annuum	78.8a	2.43	56	22.68	0	0.16		FL	54.4	52.8	50.4	52.5333
	C. baccatum	64.0ab	4.55						FWd	73.2	68.3	66.8	69.4333
	C. chinense	46.5bc	2.73						FWg	157.7	156.3	151.4	155.133
	C. frutescens	36.1c	3.46						PT	61.7	70.9	60.3	64.3
FWd	C. annuum	27.6a	1.29	71	9.63	0	0.08
	C. baccatum	20.2ab	1.45
	C. chinense	22.6a	0.92
	C. frutescens	10.9b	0.83
FWg	C. annuum	26.8a	2.39	157	12.4	0	0.1
	C. baccatum	8.8b	0.83
	C. chinense	7.1b	0.57
	C. frutescens	2.0b	0.3
PT	C. annuum	2.4a	0.1	69	12.13	0	0.1
	C. baccatum	1.7a	0.08
	C. chinense	1.8a	0.08
	C. frutescens	1.0b	0.1
FP	C. annuum	1.7a	0.03	-	19.59	0	0.17
	C. baccatum	1.7a	0.08
	C. chinense	1.9a	0.05
	C. frutescens	1.0b	0
M: mean value; SE: standard error; CV: coefficient of variation; F: F-value
