# Supplementary material for: Uncovering Candidate Genes Controlling Major Fruit-Related Traits in Pepper via Genotype-by-Sequencing Based QTL Mapping and Genome-Wide Association Study
Source: Front Plant Sci. 2020 Jul 23;11:1100. doi: 10.3389/fpls.2020.01100 (PMC7390901; doi:10.3389/fpls.2020.01100)
Supplement: Supplementary file 9 [file Table_5.xlsx]

## Sheet: Sheet1
Table S5. LD blocks estimation among 12 chromosomes in 230 C. annuum accessions
Chromosome	Number of LD blocks	Average size of LD blocks (kb)	Average number of SNPs per LD block
1	1166	143.7	14.2
2	898	96.7	11.3
3	1356	107.9	9
4	719	166.7	10.1
5	828	173.7	16.3
6	1225	138.3	13.3
7	930	182.4	16.5
8	307	216.6	12.5
9	1414	123.7	18.3
10	1369	127	17
11	1201	169.2	19.9
12	821	142	9.5
Average	1020	149	14
Total	12234
