# Supplementary material for: Uncovering Candidate Genes Controlling Major Fruit-Related Traits in Pepper via Genotype-by-Sequencing Based QTL Mapping and Genome-Wide Association Study
Source: Front Plant Sci. 2020 Jul 23;11:1100. doi: 10.3389/fpls.2020.01100 (PMC7390901; doi:10.3389/fpls.2020.01100)
Supplement: Supplementary file 10 [file Table_6.xlsx]

## Sheet: Sheet1
Table S6. Information of significant SNPs correlated with five fruit-related traits from year to year
Trait	Significant SNP	CHR	Position (bp)	Identified year	P-value	R2 without SNP	R2 with SNP
FL	S04_211848210	4	211848210	2015	1.95417e-07	0.383637	0.466203
				2016	7.10047e-08	0.367228	0.460076
				2017	2.58178e-07	0.37509	0.463201
FWd	S09_67445434	9	67445434	2015	1.83195e-07	0.739451	0.773836
				2016	1.81787e-08	0.733632	0.775828
	S09_69321254	9	69321254	2015	1.63016e-08	0.739451	0.780208
				2016	2.44871e-10	0.733632	0.788089
	S09_82454488	9	82454488	2015	2.33395e-07	0.739451	0.773208
				2016	3.68786e-09	0.733632	0.780305
	S09_100134535	9	100134535	2015	1.42632e-08	0.739451	0.780564
				2016	1.78032e-09	0.733632	0.782374
	S09_100186664	9	100186664	2015	3.29153e-08	0.739451	0.77834
				2016	3.4142e-09	0.733632	0.780523
	S09_100275772	9	100275772	2015	9.68993e-08	0.739451	0.775497
				2016	9.56646e-09	0.733632	0.777621
	S09_100299319	9	100299319	2015	9.93595e-08	0.739451	0.775432
				2016	4.94089e-09	0.733632	0.779478
	S09_100337551	9	100337551	2015	1.38647e-07	0.739451	0.774561
				2016	1.92523e-08	0.733632	0.775669
	S09_100362495	9	100362495	2015	1.09979e-10	0.739451	0.793893
				2016	8.79061e-12	0.733632	0.797936
	S09_100482695	9	100482695	2015	4.08663e-08	0.739451	0.777768
				2016	3.58478e-09	0.733632	0.780385
	S09_100482702	9	100482702	2015	3.04865e-08	0.739451	0.778543
				2016	3.08073e-09	0.733632	0.780814
	S09_100482714	9	100482714	2015	1.31054e-07	0.739451	0.774708
				2016	1.61938e-08	0.733632	0.77615
	S09_100482744	9	100482744	2015	8.65372e-08	0.739451	0.775794
				2016	1.33241e-08	0.733632	0.776694
	S09_100507893	9	100507893	2015	3.44029e-08	0.739451	0.778223
				2016	3.72924e-09	0.733632	0.780273
	S09_100542730	9	100542730	2015	2.89268e-08	0.739451	0.778682
				2016	8.90394e-10	0.733632	0.784356
	S09_100668959	9	100668959	2015	2.41496e-08	0.739451	0.779161
				2016	2.19688e-07	0.733632	0.768988
	S09_100829702	9	100829702	2015	1.12775e-07	0.739451	0.775101
				2016	4.04835e-08	0.733632	0.77361
	S09_100829753	9	100829753	2015	1.36124e-07	0.739451	0.774609
				2016	4.48644e-08	0.733632	0.773327
	S09_103352137	9	103352137	2015	2.96958e-08	0.739451	0.778613
				2016	1.49723e-08	0.733632	0.776369
	S09_121811390	9	121811390	2015	2.52922e-07	0.739451	0.772999
				2016	4.55871e-09	0.733632	0.779706
	S09_121915323	9	121915323	2015	3.24866e-08	0.739451	0.778375
				2016	1.00272e-09	0.733632	0.784015
	S09_121930807	9	121930807	2015	1.26164e-08	0.739451	0.780892
				2016	2.86623e-10	0.733632	0.787631
	S09_121930813	9	121930813	2015	1.26164e-08	0.739451	0.780892
				2016	2.86623e-10	0.733632	0.787631
	S09_122378788	9	122378788	2015	1.77916e-08	0.739451	0.779974
				2016	4.04855e-10	0.733632	0.786629
	S09_122378809	9	122378809	2015	1.18196e-08	0.739451	0.781067
				2016	2.07582e-10	0.733632	0.78857
	S09_132895719	9	132895719	2015	2.63507e-07	0.739451	0.772893
				2016	2.20024e-07	0.733632	0.768984
	S09_133143976	9	133143976	2015	9.28806e-09	0.739451	0.781713
				2016	1.5384e-09	0.733632	0.78279
	S09_133144036	9	133144036	2015	1.06719e-09	0.739451	0.787585
				2016	3.45578e-11	0.733632	0.793844
				2017	6.99652e-08	0.676233	0.725962
	S09_133172082	9	133172082	2015	1.37321e-07	0.739451	0.774587
				2016	1.11569e-08	0.733632	0.77719
	S09_133367733	9	133367733	2015	4.3154e-09	0.739451	0.783778
				2016	9.08963e-11	0.733632	0.790987
	S09_133367756	9	133367756	2015	4.31892e-09	0.739451	0.783776
				2016	2.40173e-10	0.733632	0.788145
	S09_133367758	9	133367758	2015	6.8169e-11	0.739451	0.795239
				2016	2.78521e-12	0.733632	0.801414
	S09_133367771	9	133367771	2015	3.91424e-10	0.739451	0.790352
				2016	1.61017e-11	0.733632	0.79612
	S09_133367773	9	133367773	2015	3.91424e-10	0.739451	0.790352
				2016	1.61017e-11	0.733632	0.79612
	S09_134626419	9	134626419	2015	2.61889e-08	0.739451	0.778946
				2016	1.24556e-09	0.733632	0.783394
	S09_134661352	9	134661352	2015	3.11718e-08	0.739451	0.778484
				2016	1.53099e-08	0.733632	0.776307
	S09_134661363	9	134661363	2015	3.11718e-08	0.739451	0.778484
				2016	1.53099e-08	0.733632	0.776307
	S09_134662453	9	134662453	2015	2.09922e-08	0.739451	0.779534
				2016	1.18379e-08	0.733632	0.777025
	S09_135282907	9	135282907	2015	2.59459e-08	0.739451	0.778971
				2016	8.9263e-09	0.733632	0.777815
	S09_135286582	9	135286582	2015	5.06748e-08	0.739451	0.7772
				2016	2.8624e-08	0.733632	0.774568
	S09_135286602	9	135286602	2015	1.5989e-07	0.739451	0.77419
				2016	1.80779e-07	0.733632	0.769517
	S09_135291658	9	135291658	2015	6.68711e-08	0.739451	0.77647
				2016	3.15142e-09	0.733632	0.78075
	S09_136237123	9	136237123	2015	9.53151e-08	0.739451	0.775541
				2016	1.85167e-08	0.733632	0.775777
	S09_136237148	9	136237148	2015	1.17576e-07	0.739451	0.774992
				2016	2.1444e-08	0.733632	0.775369
	S09_136413827	9	136413827	2015	9.59599e-08	0.739451	0.775523
				2016	2.49329e-08	0.733632	0.774951
	S09_136634514	9	136634514	2015	2.44071e-10	0.739451	0.791664
				2016	1.93078e-11	0.733632	0.795577
	S09_136634573	9	136634573	2015	7.23171e-11	0.739451	0.795073
				2016	3.39977e-12	0.733632	0.800808
				2017	2.09847e-07	0.676233	0.722078
	S09_136634582	9	136634582	2015	1.36697e-09	0.739451	0.786907
				2016	6.53856e-11	0.733632	0.791957
	S09_136849793	9	136849793	2015	6.76399e-08	0.739451	0.77644
				2016	3.13359e-08	0.733632	0.774318
	S09_137016961	9	137016961	2015	7.5849e-09	0.739451	0.782257
				2016	1.79912e-10	0.733632	0.788987
	S09_137016973	9	137016973	2015	7.5849e-09	0.739451	0.782257
				2016	1.79912e-10	0.733632	0.788987
	S09_137768043	9	137768043	2015	2.38261e-08	0.739451	0.779197
				2016	3.60527e-10	0.733632	0.786965
	S09_137849363	9	137849363	2015	7.62729e-08	0.739451	0.776125
				2016	4.30133e-09	0.733632	0.77987
	S09_137849377	9	137849377	2015	3.53893e-08	0.739451	0.778148
				2016	1.5057e-09	0.733632	0.782852
	S09_137849393	9	137849393	2015	7.62729e-08	0.739451	0.776125
				2016	4.30133e-09	0.733632	0.77987
	S09_137931600	9	137931600	2015	6.06531e-09	0.739451	0.782859
				2016	2.61118e-10	0.733632	0.787902
	S09_137931613	9	137931613	2015	1.27246e-08	0.739451	0.780869
				2016	5.51646e-10	0.733632	0.785735
	S09_137931627	9	137931627	2015	1.49059e-07	0.739451	0.774373
				2016	6.51975e-09	0.733632	0.778697
	S09_138029479	9	138029479	2015	6.09942e-08	0.739451	0.776712
				2016	2.40797e-09	0.733632	0.781514
	S09_138394749	9	138394749	2015	1.2898e-07	0.739451	0.77475
				2016	2.45041e-09	0.733632	0.781464
	S09_138394761	9	138394761	2015	5.11155e-08	0.739451	0.777177
				2016	6.26387e-10	0.733632	0.785368
	S09_138787607	9	138787607	2015	3.80744e-08	0.739451	0.777955
				2016	1.86806e-09	0.733632	0.782236
	S09_138787665	9	138787665	2015	1.49519e-08	0.739451	0.780438
				2016	7.3628e-10	0.733632	0.784903
	S09_138976564	9	138976564	2015	4.33599e-08	0.739451	0.777611
				2016	3.70416e-09	0.733632	0.780292
	S09_139095010	9	139095010	2015	1.9966e-08	0.739451	0.779667
				2016	5.61092e-10	0.733632	0.785686
	S09_139095040	9	139095040	2015	1.31979e-08	0.739451	0.780772
				2016	8.1547e-10	0.733632	0.784609
	S09_139095044	9	139095044	2015	1.77683e-07	0.739451	0.773916
				2016	1.8053e-08	0.733632	0.775848
	S09_139178632	9	139178632	2015	1.05935e-08	0.739451	0.78136
				2016	6.4325e-10	0.733632	0.785292
	S09_139290975	9	139290975	2015	1.45975e-07	0.739451	0.774427
				2016	6.14421e-09	0.733632	0.778864
	S09_139410126	9	139410126	2015	4.24016e-08	0.739451	0.77767
				2016	1.21675e-09	0.733632	0.783461
	S09_139410140	9	139410140	2015	6.08795e-09	0.739451	0.782849
				2016	7.3628e-10	0.733632	0.784903
	S09_139410185	9	139410185	2015	1.31945e-08	0.739451	0.780772
				2016	5.83279e-10	0.733632	0.785574
	S09_139690026	9	139690026	2015	1.27246e-08	0.739451	0.780869
				2016	5.51646e-10	0.733632	0.785735
	S09_139690028	9	139690028	2015	1.27246e-08	0.739451	0.780869
				2016	5.51646e-10	0.733632	0.785735
	S09_139690049	9	139690049	2015	1.27246e-08	0.739451	0.780869
				2016	5.51646e-10	0.733632	0.785735
	S09_139690067	9	139690067	2015	1.27246e-08	0.739451	0.780869
				2016	5.51646e-10	0.733632	0.785735
	S09_139846453	9	139846453	2015	1.8204e-08	0.739451	0.779913
				2016	1.01184e-09	0.733632	0.783989
	S09_139846462	9	139846462	2015	1.02712e-08	0.739451	0.781443
				2016	4.5368e-10	0.733632	0.7863
	S09_139846504	9	139846504	2015	1.30963e-08	0.739451	0.780792
				2016	6.00562e-10	0.733632	0.78549
	S09_139852101	9	139852101	2015	9.18826e-09	0.739451	0.781742
				2016	1.045e-09	0.733632	0.783897
	S09_140194501	9	140194501	2015	4.01199e-09	0.739451	0.783976
				2016	9.33267e-11	0.733632	0.79091
	S09_140194523	9	140194523	2015	1.10446e-08	0.739451	0.781249
				2016	5.32047e-10	0.733632	0.785839
	S09_140276787	9	140276787	2015	5.14701e-08	0.739451	0.777159
				2016	9.23358e-09	0.733632	0.77772
	S09_140372853	9	140372853	2015	3.00476e-10	0.739451	0.791086
				2016	5.51646e-10	0.733632	0.785735
	S09_140482249	9	140482249	2015	1.96893e-07	0.739451	0.773649
				2016	4.6003e-09	0.733632	0.77968
	S09_140508066	9	140508066	2015	1.67011e-07	0.739451	0.774077
				2016	3.06255e-09	0.733632	0.780831
	S09_140508116	9	140508116	2015	2.15178e-07	0.739451	0.773418
				2016	3.75168e-09	0.733632	0.780256
	S09_140676230	9	140676230	2015	6.71974e-09	0.739451	0.782583
				2016	9.80887e-11	0.733632	0.790764
	S09_140769018	9	140769018	2015	3.82114e-08	0.739451	0.777945
				2016	2.38537e-09	0.733632	0.781541
	S09_141200686	9	141200686	2015	1.93187e-08	0.739451	0.779755
				2016	1.31772e-07	0.733632	0.770376
	S09_141300862	9	141300862	2015	1.09751e-08	0.739451	0.781265
				2016	1.35841e-08	0.733632	0.77664
	S09_141300881	9	141300881	2015	1.28171e-08	0.739451	0.78085
				2016	1.53416e-08	0.733632	0.776301
	S09_141747062	9	141747062	2015	1.14864e-09	0.739451	0.787383
				2016	1.34363e-11	0.733632	0.796662
	S09_141747063	9	141747063	2015	1.1198e-09	0.739451	0.787453
				2016	5.00807e-12	0.733632	0.799634
	S09_141928164	9	141928164	2015	2.95954e-08	0.739451	0.778622
				2016	3.9068e-11	0.733632	0.79348
	S09_141928215	9	141928215	2015	3.38051e-08	0.739451	0.778269
				2016	5.18881e-11	0.733632	0.79264
	S09_142172229	9	142172229	2015	6.14442e-09	0.739451	0.782824
				2016	1.5977e-08	0.733632	0.776188
	S09_142640784	9	142640784	2015	2.55961e-08	0.739451	0.779007
				2016	2.26047e-09	0.733632	0.781694
	S09_142640790	9	142640790	2015	1.26973e-07	0.739451	0.774791
				2016	1.97053e-08	0.733632	0.775604
	S09_142640805	9	142640805	2015	1.26973e-07	0.739451	0.774791
				2016	1.97053e-08	0.733632	0.775604
	S09_142640809	9	142640809	2015	4.92982e-08	0.739451	0.777273
				2016	3.71425e-09	0.733632	0.780285
	S09_142677170	9	142677170	2015	4.64403e-08	0.739451	0.77743
				2016	1.44332e-09	0.733632	0.782973
	S09_142816089	9	142816089	2015	4.75651e-08	0.739451	0.777367
				2016	1.4415e-08	0.733632	0.776475
	S09_142816927	9	142816927	2015	1.85036e-07	0.739451	0.77381
				2016	2.68874e-08	0.733632	0.774742
	S09_142820053	9	142820053	2015	1.31259e-09	0.739451	0.787018
				2016	2.09339e-11	0.733632	0.795336
	S09_143018510	9	143018510	2015	5.88592e-08	0.739451	0.776806
				2016	2.78312e-09	0.733632	0.781103
	S09_143203773	9	143203773	2015	5.32854e-08	0.739451	0.777068
				2016	8.4768e-10	0.733632	0.784498
	S09_143203774	9	143203774	2015	5.32854e-08	0.739451	0.777068
				2016	8.4768e-10	0.733632	0.784498
	S09_143227214	9	143227214	2015	1.05597e-09	0.739451	0.787614
				2016	1.21692e-11	0.733632	0.796959
	S09_143227245	9	143227245	2015	1.05597e-09	0.739451	0.787614
				2016	1.21692e-11	0.733632	0.796959
	S09_143507312	9	143507312	2015	9.60997e-08	0.739451	0.775519
				2016	2.93992e-09	0.733632	0.780947
	S09_143576384	9	143576384	2015	3.09473e-08	0.739451	0.778503
				2016	3.62189e-10	0.733632	0.786952
	S09_143719411	9	143719411	2015	7.60966e-08	0.739451	0.776131
				2016	1.34932e-09	0.733632	0.783165
	S09_143719434	9	143719434	2015	1.85438e-08	0.739451	0.779864
				2016	8.28536e-11	0.733632	0.79126
	S09_143719465	9	143719465	2015	7.60966e-08	0.739451	0.776131
				2016	1.34932e-09	0.733632	0.783165
	S09_143719467	9	143719467	2015	1.34386e-07	0.739451	0.774643
				2016	2.61475e-09	0.733632	0.78128
	S09_143733895	9	143733895	2015	2.18255e-08	0.739451	0.77943
				2016	2.38126e-09	0.733632	0.781546
	S09_143898670	9	143898670	2015	3.19298e-08	0.739451	0.778421
				2016	9.90803e-10	0.733632	0.78405
	S09_143898689	9	143898689	2015	6.08158e-08	0.739451	0.77672
				2016	5.2533e-09	0.733632	0.779306
	S09_143969824	9	143969824	2015	8.47827e-08	0.739451	0.775847
				2016	7.9172e-09	0.733632	0.778152
	S09_144209944	9	144209944	2015	7.13303e-09	0.739451	0.782422
				2016	1.47365e-10	0.733632	0.78957
	S09_144225396	9	144225396	2015	5.87687e-08	0.739451	0.77681
				2016	1.86783e-08	0.733632	0.775753
	S09_144225459	9	144225459	2015	5.87687e-08	0.739451	0.77681
				2016	1.86783e-08	0.733632	0.775753
	S09_144533123	9	144533123	2015	4.63451e-08	0.739451	0.777436
				2016	1.54645e-09	0.733632	0.782775
	S09_144533205	9	144533205	2015	8.44518e-09	0.739451	0.781968
				2016	6.22467e-10	0.733632	0.785386
	S09_144576032	9	144576032	2015	8.89994e-08	0.739451	0.77572
				2016	1.96245e-09	0.733632	0.782096
	S09_144576045	9	144576045	2015	3.38683e-08	0.739451	0.778264
				2016	7.42104e-10	0.733632	0.78488
	S09_144576046	9	144576046	2015	1.1127e-07	0.739451	0.775136
				2016	2.26432e-09	0.733632	0.781689
	S09_144576063	9	144576063	2015	1.1127e-07	0.739451	0.775136
				2016	2.26432e-09	0.733632	0.781689
	S09_144673860	9	144673860	2015	2.12978e-07	0.739451	0.773445
				2016	1.10423e-08	0.733632	0.777219
	S09_144933469	9	144933469	2015	2.34591e-07	0.739451	0.773194
				2016	8.40419e-08	0.733632	0.771604
	S09_146052928	9	146052928	2015	1.72672e-07	0.739451	0.77399
				2016	7.06608e-09	0.733632	0.778471
	S09_146179490	9	146179490	2015	7.48865e-08	0.739451	0.776173
				2016	4.86464e-09	0.733632	0.779522
	S09_146179504	9	146179504	2015	7.48865e-08	0.739451	0.776173
				2016	4.86464e-09	0.733632	0.779522
	S09_146179520	9	146179520	2015	7.48865e-08	0.739451	0.776173
				2016	4.86464e-09	0.733632	0.779522
	S09_146308799	9	146308799	2015	2.10445e-09	0.739451	0.785728
				2016	5.206e-11	0.733632	0.79263
	S09_146308829	9	146308829	2015	3.12555e-09	0.739451	0.784652
				2016	7.80451e-11	0.733632	0.791436
	S09_147004471	9	147004471	2015	4.08556e-08	0.739451	0.777768
				2016	5.07172e-10	0.733632	0.785978
	S09_156311441	9	156311441	2015	2.07433e-07	0.739451	0.773513
				2016	8.43626e-09	0.733632	0.777973
	S09_156311469	9	156311469	2015	2.04948e-07	0.739451	0.773545
				2016	1.27179e-08	0.733632	0.776824
	S09_156545568	9	156545568	2015	2.32337e-07	0.739451	0.773219
				2016	5.55907e-09	0.733632	0.779146
	S09_163663688	9	163663688	2015	3.84736e-08	0.739451	0.777927
				2016	2.97526e-08	0.733632	0.774461
	S09_168548095	9	168548095	2015	1.18189e-07	0.739451	0.774978
				2016	1.36365e-08	0.733632	0.77663
	S09_168548120	9	168548120	2015	1.18189e-07	0.739451	0.774978
				2016	1.36365e-08	0.733632	0.77663
	S09_169434758	9	169434758	2015	1.6725e-08	0.739451	0.780139
				2016	1.18018e-09	0.733632	0.783548
	S09_170340316	9	170340316	2015	2.10297e-07	0.739451	0.773478
				2016	2.31561e-08	0.733632	0.775156
	S12_14626660	12	14626660	2015	1.32884e-07	0.739451	0.774672
				2016	8.07658e-08	0.733632	0.771712
	S12_17471128	12	17471128	2015	6.64554e-10	0.739451	0.788888
				2016	1.07954e-10	0.733632	0.790482
FWg	S02_125691254	2	125691254	2015	1.98311e-07	0.608227	0.659871
				2016	2.12321e-07	0.614233	0.665571
	S02_125691269	2	125691269	2015	1.98311e-07	0.608227	0.659871
				2016	2.12321e-07	0.614233	0.665571
	S02_125691289	2	125691289	2015	1.98311e-07	0.608227	0.659871
				2016	2.12321e-07	0.614233	0.665571
	S04_227983120	4	227983120	2015	7.00885e-10	0.608227	0.682712
				2016	2.18933e-09	0.614233	0.68397
	S06_16993808	6	16993808	2015	3.85037e-08	0.608227	0.666362
				2016	2.613e-09	0.614233	0.683241
	S06_151874039	6	151874039	2015	4.10855e-09	0.608227	0.675411
				2017	1.4946e-07	0.538899	0.6066
	S06_194967541	6	194967541	2015	6.20434e-08	0.608227	0.664461
				2016	7.83651e-10	0.614233	0.688226
				2017	2.50879e-07	0.538899	0.603978
	S09_100362495	9	100362495	2015	1.91909e-07	0.608227	0.66
				2016	1.50208e-08	0.614233	0.676114
	S09_127971548	9	127971548	2015	1.41278e-07	0.608227	0.661204
				2016	2.45206e-08	0.614233	0.67414
	S09_133144036	9	133144036	2015	1.50177e-07	0.608227	0.660964
				2016	2.81374e-09	0.614233	0.682937
	S09_136634514	9	136634514	2015	2.27523e-07	0.608227	0.659332
				2016	1.78971e-08	0.614233	0.675407
	S09_136634573	9	136634573	2015	1.33401e-07	0.608227	0.661431
				2016	9.36689e-09	0.614233	0.678025
	S09_143733895	9	143733895	2015	4.73854e-08	0.608227	0.665534
				2016	1.51223e-07	0.614233	0.666905
	S10_42334827	10	42334827	2015	1.70199e-07	0.608227	0.660471
				2016	1.19332e-08	0.614233	0.677044
	S10_54245396	10	54245396	2016	1.84478e-07	0.614233	0.666123
				2017	2.09725e-08	0.538899	0.61669
	S10_54245435	10	54245435	2016	1.84478e-07	0.614233	0.666123
				2017	2.09725e-08	0.538899	0.61669
	S10_54805169	10	54805169	2015	2.28338e-07	0.608227	0.659318
				2016	1.09352e-08	0.614233	0.677398
	S10_149503645	10	149503645	2015	9.90171e-08	0.608227	0.662607
				2016	1.572e-07	0.614233	0.666752
	S12_14626660	12	14626660	2015	6.36542e-09	0.608227	0.673624
				2016	4.63393e-10	0.614233	0.69042
	S12_17471128	12	17471128	2015	8.71149e-11	0.608227	0.691492
				2016	1.02902e-11	0.614233	0.706675
	S12_18121200	12	18121200	2015	2.92241e-08	0.608227	0.667466
				2016	7.4837e-10	0.614233	0.688418
	S12_18121233	12	18121233	2015	1.79774e-07	0.608227	0.660256
				2016	5.9307e-09	0.614233	0.679884
	S12_18121251	12	18121251	2015	2.00587e-07	0.608227	0.659826
				2016	7.10423e-09	0.614233	0.679149
	S12_18121258	12	18121258	2015	1.79774e-07	0.608227	0.660256
				2016	5.9307e-09	0.614233	0.679884
	S12_18121272	12	18121272	2015	4.90054e-08	0.608227	0.6654
				2016	6.90522e-10	0.614233	0.688753
	S12_18121344	12	18121344	2015	6.85417e-08	0.608227	0.664065
				2016	2.32754e-09	0.614233	0.683717
	S12_43029576	12	43029576	2015	2.70681e-07	0.608227	0.658652
				2016	1.43476e-07	0.614233	0.667112
	S12_61078437	12	61078437	2015	2.1086e-07	0.608227	0.65963
				2016	2.70226e-08	0.614233	0.67375
Pt	S04_227983120	4	227983120	2015	1.38349e-09	0.621348	0.68894
				2016	1.39754e-11	0.568253	0.668672
FP	S03_220143383	3	220143383	2015	1.12513e-11	0.411716	0.561357
	S03_220143413	3	220143413	2015	2.35252e-12	0.411716	0.572577
	S03_220143420	3	220143420	2015	3.71826e-12	0.411716	0.569276
	S05_161088755	5	161088755	2015	1.05677e-10	0.411716	0.545616
	S05_198051079	5	198051079	2015	5.68129e-09	0.411716	0.518533
	S12_143380249	12	143380249	2015	3.04702e-08	0.411716	0.507467
	S12_143380271	12	143380271	2015	1.37779e-08	0.411716	0.51267
	S12_211100868	12	211100868	2015	8.12705e-08	0.411716	0.5011
	S12_211603121	12	211603121	2015	2.7371e-11	0.411716	0.555065
	S12_211603189	12	211603189	2015	1.71721e-12	0.411716	0.574856
	S12_211624621	12	211624621	2015	1.13394e-12	0.411716	0.577872
	S12_211656631	12	211656631	2015	7.54708e-14	0.411716	0.597887
	S12_211702519	12	211702519	2015	1.99792e-10	0.411716	0.541209
	S12_211738939	12	211738939	2015	3.387e-13	0.411716	0.586728
	S12_211738948	12	211738948	2015	3.387e-13	0.411716	0.586728
	S12_211764383	12	211764383	2015	2.37068e-12	0.411716	0.572522
	S12_211788403	12	211788403	2015	4.13696e-13	0.411716	0.585255
	S12_211788409	12	211788409	2015	6.31635e-12	0.411716	0.565475
	S12_211788410	12	211788410	2015	6.31635e-12	0.411716	0.565475
	S12_211851386	12	211851386	2015	2.37068e-12	0.411716	0.572522
	S12_211886305	12	211886305	2015	1.61983e-14	0.411716	0.609505
	S12_211953512	12	211953512	2015	4.87179e-12	0.411716	0.567335
	S12_212025466	12	212025466	2015	2.60411e-12	0.411716	0.571843
	S12_212025467	12	212025467	2015	9.50747e-13	0.411716	0.579157
	S12_212079558	12	212079558	2015	7.70652e-10	0.411716	0.531965
	S12_212121230	12	212121230	2015	3.29541e-11	0.411716	0.553759
	S12_212128033	12	212128033	2015	6.16457e-14	0.411716	0.599404
	S12_214296599	12	214296599	2015	8.07889e-12	0.411716	0.563716
	S12_214312971	12	214312971	2015	3.16215e-22	0.411716	0.757471
	S12_214312973	12	214312973	2015	8.21388e-12	0.411716	0.563598
	S12_214313043	12	214313043	2015	2.43794e-10	0.411716	0.539837
	S12_214331054	12	214331054	2015	1.00611e-24	0.411716	0.811328
	S12_214506451	12	214506451	2015	1.03293e-13	0.411716	0.59554
	S12_214689986	12	214689986	2015	2.03273e-13	0.411716	0.590504
	S12_214689990	12	214689990	2015	1.71062e-12	0.411716	0.574884
	S12_214690005	12	214690005	2015	1.01305e-12	0.411716	0.578694
	S12_214890659	12	214890659	2015	7.32017e-14	0.411716	0.598116
	S12_217516242	12	217516242	2015	2.27002e-08	0.411716	0.509391
	S12_217560260	12	217560260	2015	1.34212e-09	0.411716	0.528205
	S12_217608167	12	217608167	2015	4.59337e-08	0.411716	0.504794
	S12_217613462	12	217613462	2015	1.52775e-08	0.411716	0.51199
	S12_217616312	12	217616312	2015	5.34735e-08	0.411716	0.503808
	S12_217713118	12	217713118	2015	7.55555e-08	0.411716	0.501571
	S12_217713123	12	217713123	2015	9.23329e-08	0.411716	0.500277
	S12_217713146	12	217713146	2015	7.55555e-08	0.411716	0.501571
	S12_217715058	12	217715058	2015	7.84375e-10	0.411716	0.531845
	S12_217715070	12	217715070	2015	7.84375e-10	0.411716	0.531845
	S12_217779357	12	217779357	2015	1.06628e-09	0.411716	0.529762
	S12_217780084	12	217780084	2015	1.22405e-08	0.411716	0.51345
	S12_218281072	12	218281072	2015	1.97782e-08	0.411716	0.510294
	S12_219205971	12	219205971	2015	2.33368e-09	0.411716	0.524479
	S12_219609688	12	219609688	2015	2.11965e-11	0.411716	0.556868
