# Supplementary material for: Uncovering Candidate Genes Controlling Major Fruit-Related Traits in Pepper via Genotype-by-Sequencing Based QTL Mapping and Genome-Wide Association Study
Source: Front Plant Sci. 2020 Jul 23;11:1100. doi: 10.3389/fpls.2020.01100 (PMC7390901; doi:10.3389/fpls.2020.01100)
Supplement: Supplementary file 11 [file Table_7.xlsx]

## Sheet: Sheet1
Table S7. List of significant SNPs and linked LD blocks correlated with five fruit-related traits
CHR	LD block	Start	End	eSNPs	Trait	gene #	gene ID list	Protein ID
2	H02-0621	125064766	125897935	S02_125691254, S02_125691269, S02_125691289	FWg	4	CA.PGAv.1.6.scaffold79.6, CA.PGAv.1.6.scaffold79.7, CA.PGAv.1.6.scaffold79.8, CA.PGAv.1.6.scaffold79.9	PHT89901.1, PHT89902.1, PHT89903.1, PHT89904.1
3	H03-0843	220127194	220143383	S03_220143383	FP	-	-	-
	H03-0844	220143413	220143420	S03_220143413, S03_220143420	FP	-	-	-
4	H04-0562	211838639	211903555	S04_211848210	FL	1	CA.PGAv.1.6.scaffold517.20	PHT84171.1
	-	-	-	S04_227983120	FWg, Pt	-	-	-
5	-	-	-	S05_161088755, S05_198051079	FP	-	-	-
6	H06-0184	16922415	18544337	S06_16993808	FWg	10	CA.PGAv.1.6.scaffold1844.1, CA.PGAv.1.6.scaffold1844.2, CA.PGAv.1.6.scaffold1900.1, CA.PGAv.1.6.scaffold762.1, CA.PGAv.1.6.scaffold762.2, CA.PGAv.1.6.scaffold762.3, CA.PGAv.1.6.scaffold762.4, CA.PGAv.1.6.scaffold762.5, CA.PGAv.1.6.scaffold762.6, CA.PGAv.1.6.scaffold762.7	PHT78039.1, PHT78040.1, PHT78041.1, PHT78042.1, PHT78043.1, PHT78044.1, PHT78045.1, PHT78046.1, PHT78047.1, PHT78048.1
	H06-0579	151575717	151984664	S06_151874039	FWg	1	CA.PGAv.1.6.scaffold414.3	PHT78604.1
	H06-0864	194676060	195016002	S06_194967541	FWg	2	CA.PGAv.1.6.scaffold422.16, CA.PGAv.1.6.scaffold422.15	PHT78928.1, PHT78929.1
9	H09-0403	66920784	67555550	S09_67445434	FWd	4	CA.PGAv.1.6.scaffold967.3, CA.PGAv.1.6.scaffold967.4, CA.PGAv.1.6.scaffold967.5, CA.PGAv.1.6.scaffold967.6	PHT72403.1, PHT72404.1, PHT72405.1, PHT72406.1
	H09-0420	69321254	69332440	S09_69321254	FWd	-	-	-
	H09-0502	80892623	82467612	S09_82454488	FWd	2	CA.PGAv.1.6.scaffold41.13, CA.PGAv.1.6.scaffold41.14	PHT72476.1, PHT72477.1
	H09-0578	100012904	100744781	S09_100134535, S09_100186664, S09_100275772, S09_100299319, S09_100337551, S09_100482695, S09_100482702, S09_100482714, S09_100482744, S09_100507893, S09_100542730, S09_100668959	FWd	2	CA.PGAv.1.6.scaffold3.11, CA.PGAv.1.6.scaffold3.10	PHT72524.1, PHT72525.1
				S09_100362495	FWd, FWg
	H09-0581	100764380	100916102	S09_100829702, S09_100829753	FWd	2	CA.PGAv.1.6.scaffold3.9, CA.PGAv.1.6.scaffold3.8	PHT72526.1, PHT72527.1
	H09-0583	102972578	103433956	S09_103352137	FWd	-	-	-
	H09-0684	121810288	122338226	S09_121811390, S09_121915323, S09_121930807, S09_121930813	FWd	3	CA.PGAv.1.6.scaffold740.6, CA.PGAv.1.6.scaffold740.5, CA.PGAv.1.6.scaffold740.4	PHT72598.1, PHT72599.1, PHT72600.1
	H09-0687	122364727	122475094	S09_122378788, S09_122378809	FWd	2	CA.PGAv.1.6.scaffold740.3, CA.PGAv.1.6.scaffold740.2	PHT72601.1, PHT72602.1
	H09-0712	127782742	128251847	S09_127971548	FWg	1	CA.PGAv.1.6.scaffold5.48	PHT72620.1
	H09-0739	132895719	132895764	S09_132895719	FWd	-	-	-
	H09-0745	133017615	133935063	S09_133143976, S09_133172082, S09_133367733, S09_133367756, S09_133367758, S09_133367771, S09_133367773	FWd	8	CA.PGAv.1.6.scaffold5.34, CA.PGAv.1.6.scaffold5.33, CA.PGAv.1.6.scaffold5.32, CA.PGAv.1.6.scaffold5.31, CA.PGAv.1.6.scaffold5.30, CA.PGAv.1.6.scaffold5.29, CA.PGAv.1.6.scaffold5.28, CA.PGAv.1.6.scaffold5.27	PHT72634.1, PHT72635.1, PHT72636.1, PHT72637.1, PHT72638.1, PHT72639.1, PHT72640.1, PHT72641.1
				S09_133144036	FWd, FWg
	H09-0750	134548318	136420140	S09_134626419, S09_134661352, S09_134661363, S09_134662453, S09_135282907, S09_135286582, S09_135286602, S09_135291658, S09_136237123, S09_136237148, S09_136413827	FWd	4	CA.PGAv.1.6.scaffold5.26, CA.PGAv.1.6.scaffold5.25, CA.PGAv.1.6.scaffold5.24, CA.PGAv.1.6.scaffold5.23	PHT72642.1, PHT72643.1, PHT72644.1, PHT72645.1
	H09-0756	136586751	136939689	S09_136634514, S09_136634573	FWd, FWg	-	-	-
				S09_136634582, S09_136849793	FWd
	H09-0762	137012508	137028381	S09_137016961, S09_137016973	FWd	-	-	-
	H09-0768	137517191	137997800	S09_137768043, S09_137849363, S09_137849377, S09_137849393, S09_137931600, S09_137931613, S09_137931627	FWd	1	CA.PGAv.1.6.scaffold5.18	PHT72650.1
	H09-0771	138007714	138029559	S09_138029479	FWd	-	-	-
	H09-0772	138031766	138889791	S09_138394749, S09_138394761, S09_138787607, S09_138787665	FWd	4	CA.PGAv.1.6.scaffold5.17, CA.PGAv.1.6.scaffold5.16, CA.PGAv.1.6.scaffold5.15, CA.PGAv.1.6.scaffold5.14	PHT72651.1, PHT72652.1, PHT72653.1, PHT72654.1
	H09-0774	138976497	139095044	S09_138976564, S09_139095010, S09_139095040, S09_139095044	FWd	1	CA.PGAv.1.6.scaffold5.12	PHT72656.1
	H09-0776	139096111	139205305	S09_139178632	FWd	-	-	-
	H09-0777	139205350	139373138	S09_139290975	FWd	2	CA.PGAv.1.6.scaffold5.11, CA.PGAv.1.6.scaffold5.10	PHT72657.1, PHT72658.1
	H09-0778	139373139	139452685	S09_139410126, S09_139410140, S09_139410185	FWd	-	-	-
	H09-0783	139684267	139690067	S09_139690026, S09_139690028, S09_139690049, S09_139690067	FWd	-	-	-
	H09-0785	139846441	140429785	S09_139846453, S09_139846462, S09_139846504, S09_139852101, S09_140194501, S09_140194523, S09_140276787, S09_140372853	FWd	3	CA.PGAv.1.6.scaffold5.9, CA.PGAv.1.6.scaffold5.8, CA.PGAv.1.6.scaffold5.7	PHT72659.1, PHT72660.1, PHT72661.1																																S09_143576384	S09_143719411	S09_143719434	S09_143719465	S09_143719467	S09_143898670	S09_143898689	S09_143969824
	H09-0786	140437815	140521541	S09_140482249, S09_140508066, S09_140508116	FWd	-	-	-
	H09-0790	140621336	142279582	S09_140676230, S09_140769018, S09_141200686, S09_141300862, S09_141300881, S09_141747062, S09_141747063, S09_141928164, S09_141928215, S09_142172229	FWd	7	CA.PGAv.1.6.scaffold5.5, CA.PGAv.1.6.scaffold5.4, CA.PGAv.1.6.scaffold5.3, CA.PGAv.1.6.scaffold5.2, CA.PGAv.1.6.scaffold5.1, CA.PGAv.1.6.scaffold283.16, CA.PGAv.1.6.scaffold283.15	PHT72663.1, PHT72664.1, PHT72665.1, PHT72666.1, PHT72667.1, PHT72668.1, PHT72669.1
	H09-0796	142346223	144096754	S09_142640784, S09_142640790, S09_142640805, S09_142640809, S09_142677170, S09_142816089, S09_142816927, S09_142820053, S09_143018510, S09_143203773, S09_143203774, S09_143227214, S09_143227245, S09_143507312, S09_143576384, S09_143719411, S09_143719434, S09_143719465, S09_143719467, S09_143898670, S09_143898689, S09_143969824	FWd	4	CA.PGAv.1.6.scaffold283.14, CA.PGAv.1.6.scaffold283.13, CA.PGAv.1.6.scaffold283.12, CA.PGAv.1.6.scaffold283.11	PHT72670.1, PHT72671.1, PHT72672.1, PHT72673.1
				S09_143733895	FWd, FWg
	H09-0799	144209944	144225463	S09_144225459, S09_144209944, S09_144225396	FWd	-	-	-
	H09-0803	144533123	144626468	S09_144533123, S09_144533205, S09_144576032, S09_144576045, S09_144576046, S09_144576063	FWd	-	-	-
	H09-0804	144626489	146625733	S09_144673860, S09_144933469, S09_146052928, S09_146179490, S09_146179504, S09_146179520, S09_146308799, S09_146308829	FWd	4	CA.PGAv.1.6.scaffold260.7, CA.PGAv.1.6.scaffold260.6, CA.PGAv.1.6.scaffold260.5, CA.PGAv.1.6.scaffold260.4	PHT72684.1, PHT72685.1, PHT72686.1, PHT72687.1
	H09-0806	146818950	147442511	S09_147004471	FWd	3	CA.PGAv.1.6.scaffold260.3, CA.PGAv.1.6.scaffold260.2, CA.PGAv.1.6.scaffold260.1	PHT72688.1, PHT72689.1, PHT72690.1
	H09-0880	156159556	156311497	S09_156311441, S09_156311469	FWd	1	CA.PGAv.1.6.scaffold1189.2	PHT72725.1
	H09-0881	156332542	156605071	S09_156545568	FWd	-	-	-
	H09-0933	162987904	163814084	S09_163663688	FWd	2	CA.PGAv.1.6.scaffold15.16, CA.PGAv.1.6.scaffold15.17	PHT72743.1, PHT72744.1
	H09-0965	168035866	169900450	S09_168548095, S09_168548120, S09_169434758	FWd	5	CA.PGAv.1.6.scaffold133.4, CA.PGAv.1.6.scaffold133.5, CA.PGAv.1.6.scaffold133.6, CA.PGAv.1.6.scaffold133.7, CA.PGAv.1.6.scaffold133.8	PHT72761.1, PHT72762.1, PHT72763.1, PHT72764.1, PHT72765.1
	H09-0968	170207089	171272719	S09_170340316	FWd	5	CA.PGAv.1.6.scaffold133.11, CA.PGAv.1.6.scaffold133.12, CA.PGAv.1.6.scaffold133.13, CA.PGAv.1.6.scaffold133.14, CA.PGAv.1.6.scaffold133.15	PHT72768.1, PHT72769.1, PHT72770.1, PHT72771.1, PHT72772.1
10	H10-0341	42258036	42380309	S10_42334827	FWg	-	-	-
	H10-0396	53579285	54271340	S10_54245396, S10_54245435	FWg	5	CA.PGAv.1.6.scaffold1309.1, CA.PGAv.1.6.scaffold1309.2, CA.PGAv.1.6.scaffold1309.3, CA.PGAv.1.6.scaffold1309.4, CA.PGAv.1.6.scaffold1174.4	PHT70055.1, PHT70056.1, PHT70057.1, PHT70058.1, PHT70059.1
	H10-0401	54586655	54805169	S10_54805169	FWg	1	CA.PGAv.1.6.scaffold1174.1	PHT70062.1
	H10-0773	149034544	149671705	S10_149503645	FWg	-	-	-
12	H12-0121	14626660	14643157	S12_14626660	FWd, FWg	1	CA.PGAv.1.6.scaffold730.39	PHT65114.1
	H12-0141	17471128	17549375	S12_17471128	FWd, FWg	-	-	-
	H12-0150	18121200	18121344	S12_18121200, S12_18121233, S12_18121251, S12_18121258, S12_18121272, S12_18121344	FWg	-	-	-
	H12-0302	43029472	43083285	S12_43029576	FWg	-	-	-
	H12-0407	61012337	61078437	S12_61078437	FWg	-	-	-
	H12-0485	143380249	143380271	S12_143380249, S12_143380271	FP	-	-	-
	H12-0550	210691616	211179863	S12_211100868	FP	1	CA.PGAv.1.6.scaffold1637.1	PHT66273.1
	H12-0553	211508334	212168374	S12_211603121, S12_211603189, S12_211624621, S12_211656631, S12_211702519, S12_211738939, S12_211738948, S12_211764383, S12_211788403, S12_211788409, S12_211788410, S12_211851386, S12_211886305, S12_211953512, S12_212025466, S12_212025467, S12_212079558, S12_212121230, S12_212128033	FP	9	CA.PGAv.1.6.scaffold1455.4, CA.PGAv.1.6.scaffold1455.5, CA.PGAv.1.6.scaffold1368.1, CA.PGAv.1.6.scaffold1368.2, CA.PGAv.1.6.scaffold1368.3, CA.PGAv.1.6.scaffold1368.4, CA.PGAv.1.6.scaffold1368.5, CA.PGAv.1.6.scaffold1368.6, CA.PGAv.1.6.scaffold1368.7	PHT66277.1, PHT66278.1, PHT66279.1, PHT66280.1, PHT66281.1, PHT66282.1, PHT66283.1, PHT66284.1, PHT66285.1
	H12-0564	214296599	214305998	S12_214296599	FP	-	-	-
	H12-0566	214306019	214349280	S12_214312971, S12_214312973, S12_214313043, S12_214331054	FP	1	CA.PGAv.1.6.scaffold1387.4	PHT66302.1
	-	-	-	S12_214506451	FP	-	-	-
	H12-0569	214683197	214689986	S12_214689986	FP	-	-	-
	H12-0570	214689990	214742466	S12_214689990, S12_214690005	FP	1	CA.PGAv.1.6.scaffold1387.3	PHT66303.1
	-	-	-	S12_214890659	FP	-	-	-
	H12-0582	217516242	217516273	S12_217516242	FP	-	-	-
	H12-0585	217557242	217774634	S12_217560260, S12_217608167, S12_217613462, S12_217616312, S12_217713118, S12_217713123, S12_217713146, S12_217715058, S12_217715070	FP	4	CA.PGAv.1.6.scaffold634.4, CA.PGAv.1.6.scaffold634.3, CA.PGAv.1.6.scaffold634.2, CA.PGAv.1.6.scaffold634.1	PHT66324.1, PHT66325.1, PHT66326.1, PHT66327.1
	H12-0587	217774688	217779357	S12_217779357	FP	-	-	-
	H12-0589	217780084	217780123	S12_217780084	FP	-	-	-
	H12-0596	218150000	218281077	S12_218281072	FP	-	-	-
	H12-0603	219205971	219212739	S12_219205971	FP	-	-	-
	-	-	-	S12_219609688	FP	-	-	-
