# Supplementary material for: Uncovering Candidate Genes Controlling Major Fruit-Related Traits in Pepper via Genotype-by-Sequencing Based QTL Mapping and Genome-Wide Association Study
Source: Front Plant Sci. 2020 Jul 23;11:1100. doi: 10.3389/fpls.2020.01100 (PMC7390901; doi:10.3389/fpls.2020.01100)
Supplement: Supplementary file 12 [file Table_8.xlsx]

## Sheet: Sheet1
Table S8. Genetic and physical positions of the bins used for genetic mapping based on the CM334 v.1.6 reference genome
Bin marker	Chromosome	Physical position (bp)	Genetic position (cM)
PD1-bin1	1	1200000	0
PD1-bin2	1	1400000	3.5
PD1-bin3	1	1500000	5.6
PD1-bin4	1	1600000	7.3
PD1-bin5	1	1700000	8.1
PD1-bin6	1	2000000	9.8
PD1-bin7	1	2600000	10.2
PD1-bin8	1	3000000	10.6
PD1-bin9	1	3100000	11
PD1-bin10	1	3200000	11.8
PD1-bin11	1	3300000	12.2
PD1-bin12	1	4000000	12.6
PD1-bin13	1	75600000	13.9
PD1-bin14	1	78400000	14.3
PD1-bin15	1	68800000	14.7
PD1-bin16	1	67400000	15.1
PD1-bin17	1	67000000	15.5
PD1-bin18	1	65900000	16.3
PD1-bin19	1	65700000	16.7
PD1-bin20	1	65500000	17.1
PD1-bin21	1	63100000	17.5
PD1-bin22	1	62200000	18.3
PD1-bin23	1	61900000	19.1
PD1-bin24	1	61100000	19.5
PD1-bin25	1	60800000	19.9
PD1-bin26	1	60300000	20.3
PD1-bin27	1	59800000	20.7
PD1-bin28	1	59500000	21.1
PD1-bin29	1	58000000	21.5
PD1-bin30	1	57200000	21.9
PD1-bin31	1	56700000	22.3
PD1-bin32	1	56300000	23.1
PD1-bin33	1	56000000	23.5
PD1-bin34	1	54200000	23.9
PD1-bin35	1	54100000	24.3
PD1-bin36	1	53900000	25.1
PD1-bin37	1	108800000	25.9
PD1-bin38	1	89000000	25.9
PD1-bin39	1	199800000	26.7
PD1-bin40	1	200300000	27.1
PD1-bin41	1	200400000	27.5
PD1-bin42	1	200600000	27.9
PD1-bin43	1	203300000	28.3
PD1-bin44	1	205200000	28.7
PD1-bin45	1	206300000	29.1
PD1-bin46	1	207800000	29.5
PD1-bin47	1	211200000	29.9
PD1-bin48	1	211500000	30.3
PD1-bin49	1	211700000	30.7
PD1-bin50	1	212500000	31.1
PD1-bin51	1	215200000	31.9
PD1-bin52	1	217400000	32.3
PD1-bin53	1	217600000	32.7
PD1-bin54	1	217700000	33.1
PD1-bin55	1	218800000	33.9
PD1-bin56	1	218900000	34.7
PD1-bin57	1	104300000	35.1
PD1-bin58	1	277900000	35.1
PD1-bin59	1	11600000	35.1
PD1-bin60	1	244700000	35.1
PD1-bin61	1	198900000	35.1
PD1-bin62	1	309000000	35.1
PD1-bin63	1	291600000	35.1
PD1-bin64	1	186200000	35.1
PD1-bin65	1	276700000	35.1
PD1-bin66	1	292900000	35.1
PD1-bin67	1	308300000	35.1
PD1-bin68	1	277500000	35.1
PD1-bin69	1	277600000	35.1
PD1-bin70	1	274000000	35.1
PD1-bin71	1	306300000	35.1
PD1-bin72	1	290400000	35.1
PD1-bin73	1	290300000	35.1
PD1-bin74	1	275600000	35.1
PD1-bin75	1	276800000	35.1
PD1-bin76	1	275400000	35.1
PD1-bin77	1	276100000	35.1
PD1-bin78	1	302000000	35.1
PD1-bin79	1	293800000	35.1
PD1-bin80	1	299500000	35.1
PD1-bin81	1	276900000	35.1
PD1-bin82	1	228900000	35.1
PD1-bin83	1	295200000	35.1
PD1-bin84	1	302400000	35.1
PD1-bin85	1	301000000	35.1
PD1-bin86	1	129600000	35.1
PD1-bin87	1	290500000	35.1
PD1-bin88	1	289700000	35.1
PD1-bin89	1	294100000	35.1
PD1-bin90	1	309100000	35.1
PD1-bin91	1	250600000	35.1
PD1-bin92	1	289000000	35.1
PD1-bin93	1	307300000	35.1
PD1-bin94	1	152300000	35.1
PD1-bin95	1	278100000	35.1
PD1-bin96	1	34600000	35.1
PD1-bin97	1	197700000	35.1
PD1-bin98	1	161400000	35.1
PD1-bin99	1	184600000	35.1
PD1-bin100	1	298400000	35.1
PD1-bin101	1	291100000	35.1
PD1-bin102	1	292000000	35.1
PD1-bin103	1	297100000	35.1
PD1-bin104	1	251400000	35.1
PD1-bin105	1	292300000	35.1
PD1-bin106	1	300000000	35.1
PD1-bin107	1	131000000	35.5
PD1-bin108	1	245400000	36.3
PD1-bin109	1	249500000	36.7
PD1-bin110	1	245900000	36.7
PD1-bin111	1	246000000	36.7
PD1-bin112	1	249700000	37.1
PD1-bin113	1	50900000	37.5
PD1-bin114	1	45300000	37.5
PD1-bin115	1	48700000	37.9
PD1-bin116	1	41700000	38.7
PD1-bin117	1	39400000	39.1
PD1-bin118	1	172900000	39.5
PD1-bin119	1	235500000	39.5
PD1-bin120	1	39200000	39.5
PD1-bin121	1	153300000	40.3
PD1-bin122	1	153800000	40.7
PD1-bin123	1	28000000	41.1
PD1-bin124	1	23900000	41.5
PD1-bin125	1	11800000	41.9
PD2-bin1	2	1700000	0
PD2-bin2	2	1900000	0.4
PD2-bin3	2	2000000	0.8
PD2-bin4	2	2100000	1.2
PD2-bin5	2	2600000	1.6
PD2-bin6	2	2900000	2
PD2-bin7	2	3000000	5
PD2-bin8	2	3200000	5.4
PD2-bin9	2	3300000	8.9
PD2-bin10	2	3400000	9.7
PD2-bin11	2	4500000	10.1
PD2-bin12	2	6300000	10.5
PD2-bin13	2	8400000	10.9
PD2-bin14	2	9000000	11.3
PD2-bin15	2	9300000	13
PD2-bin16	2	9500000	13.4
PD2-bin17	2	9600000	13.8
PD2-bin18	2	9900000	14.2
PD2-bin19	2	12200000	14.6
PD2-bin20	2	15100000	15
PD2-bin21	2	58400000	15.4
PD2-bin22	2	119100000	15.4
PD2-bin23	2	19100000	15.4
PD2-bin24	2	116700000	15.8
PD2-bin25	2	111300000	16.6
PD2-bin26	2	111800000	17
PD2-bin27	2	107000000	17
PD2-bin28	2	101100000	17.4
PD2-bin29	2	91800000	18.2
PD2-bin30	2	91700000	18.6
PD2-bin31	2	91600000	19.9
PD2-bin32	2	91300000	20.3
PD2-bin33	2	91100000	20.7
PD2-bin34	2	87400000	21.1
PD2-bin35	2	87200000	21.5
PD2-bin36	2	85900000	21.9
PD2-bin37	2	85400000	22.3
PD2-bin38	2	79400000	22.7
PD2-bin39	2	79200000	23.1
PD2-bin40	2	79100000	23.5
PD2-bin41	2	78300000	23.9
PD2-bin42	2	77400000	24.7
PD2-bin43	2	77200000	25.1
PD2-bin44	2	76700000	25.5
PD2-bin45	2	76400000	25.9
PD2-bin46	2	75900000	26.3
PD2-bin47	2	75400000	26.7
PD2-bin48	2	72900000	27.1
PD2-bin49	2	71800000	27.5
PD2-bin50	2	71100000	27.9
PD2-bin51	2	67900000	28.3
PD2-bin52	2	122600000	29.6
PD2-bin53	2	123300000	30
PD2-bin54	2	123400000	30.4
PD2-bin55	2	123700000	30.8
PD2-bin56	2	126000000	31.2
PD2-bin57	2	126900000	31.6
PD2-bin58	2	127100000	32
PD2-bin59	2	128300000	32.4
PD2-bin60	2	129900000	32.8
PD2-bin61	2	130400000	33.2
PD2-bin62	2	160600000	33.6
PD2-bin63	2	151200000	33.6
PD2-bin64	2	144600000	33.6
PD2-bin65	2	168200000	33.6
PD2-bin66	2	167700000	33.6
PD2-bin67	2	168100000	33.6
PD2-bin68	2	169300000	33.6
PD2-bin69	2	169200000	33.6
PD2-bin70	2	168400000	33.6
PD2-bin71	2	158600000	33.6
PD2-bin72	2	169000000	33.6
PD2-bin73	2	169600000	33.6
PD2-bin74	2	155800000	33.6
PD2-bin75	2	157200000	33.6
PD2-bin76	2	155700000	33.6
PD2-bin77	2	167400000	33.6
PD2-bin78	2	63800000	33.6
PD2-bin79	2	169400000	33.6
PD2-bin80	2	168300000	33.6
PD2-bin81	2	154300000	33.6
PD2-bin82	2	168700000	33.6
PD2-bin83	2	160500000	33.6
PD2-bin84	2	22500000	33.6
PD2-bin85	2	163000000	34
PD2-bin86	2	165200000	34
PD2-bin87	2	165800000	34
PD2-bin88	2	165100000	34
PD2-bin89	2	166100000	34
PD2-bin90	2	164800000	34
PD2-bin91	2	22600000	34.8
PD2-bin92	2	23000000	35.6
PD2-bin93	2	23100000	36.4
PD2-bin94	2	23200000	36.8
PD2-bin95	2	23400000	37.2
PD2-bin96	2	23500000	37.6
PD2-bin97	2	23800000	38.4
PD2-bin98	2	24000000	39.2
PD2-bin99	2	24100000	39.6
PD2-bin100	2	24200000	40.4
PD2-bin101	2	24800000	41.7
PD2-bin102	2	25400000	42.1
PD2-bin103	2	25500000	42.5
PD2-bin104	2	26300000	43.3
PD2-bin105	2	26500000	44.1
PD2-bin106	2	28100000	44.5
PD2-bin107	2	28200000	45.3
PD2-bin108	2	34200000	45.7
PD2-bin109	2	37900000	46.5
PD2-bin110	2	38900000	46.9
PD2-bin111	2	40100000	47.3
PD2-bin112	2	46700000	48.1
PD2-bin113	2	47200000	48.5
PD2-bin114	2	47900000	51.1
PD3-bin1	3	1400000	0
PD3-bin2	3	1600000	0.4
PD3-bin3	3	1900000	3
PD3-bin4	3	2000000	7.5
PD3-bin5	3	2200000	7.9
PD3-bin6	3	2300000	9.2
PD3-bin7	3	3000000	9.6
PD3-bin8	3	3900000	10.4
PD3-bin9	3	86200000	11.2
PD3-bin10	3	266600000	12
PD3-bin11	3	57200000	12.8
PD3-bin12	3	139000000	13.2
PD3-bin13	3	139200000	14
PD3-bin14	3	139600000	14.4
PD3-bin15	3	140900000	14.8
PD3-bin16	3	139900000	14.8
PD3-bin17	3	142800000	15.2
PD3-bin18	3	143600000	15.6
PD3-bin19	3	143900000	16
PD3-bin20	3	144800000	16.4
PD3-bin21	3	146300000	17.2
PD3-bin22	3	146200000	17.2
PD3-bin23	3	146800000	17.2
PD3-bin24	3	148500000	17.6
PD3-bin25	3	150000000	17.6
PD3-bin26	3	148400000	17.6
PD3-bin27	3	56700000	18.4
PD3-bin28	3	56600000	20.1
PD3-bin29	3	56400000	20.5
PD3-bin30	3	56100000	21.3
PD3-bin31	3	56000000	22.1
PD3-bin32	3	54400000	22.9
PD3-bin33	3	54100000	23.3
PD3-bin34	3	53400000	24.6
PD3-bin35	3	53300000	25
PD3-bin36	3	52800000	25.4
PD3-bin37	3	52500000	25.8
PD3-bin38	3	51300000	26.2
PD3-bin39	3	50900000	26.6
PD3-bin40	3	72900000	27
PD3-bin41	3	67600000	27.4
PD3-bin42	3	73100000	27.4
PD3-bin43	3	221900000	28.2
PD3-bin44	3	256000000	29
PD3-bin45	3	115200000	29
PD3-bin46	3	115800000	30.3
PD3-bin47	3	116400000	30.7
PD3-bin48	3	118900000	31.1
PD3-bin49	3	119200000	31.9
PD3-bin50	3	119700000	32.3
PD3-bin51	3	120200000	33.1
PD3-bin52	3	120500000	33.9
PD3-bin53	3	137000000	33.9
PD3-bin54	3	137100000	33.9
PD3-bin55	3	122500000	34.3
PD3-bin56	3	130300000	34.3
PD3-bin57	3	128200000	34.7
PD3-bin58	3	236700000	35.5
PD3-bin59	3	236500000	35.5
PD3-bin60	3	282600000	35.9
PD3-bin61	3	276700000	35.9
PD3-bin62	3	269300000	35.9
PD3-bin63	3	253000000	35.9
PD3-bin64	3	62600000	35.9
PD3-bin65	3	40500000	35.9
PD3-bin66	3	278500000	35.9
PD3-bin67	3	281300000	35.9
PD3-bin68	3	282800000	35.9
PD3-bin69	3	281100000	35.9
PD3-bin70	3	262000000	35.9
PD3-bin71	3	270900000	35.9
PD3-bin72	3	268600000	35.9
PD3-bin73	3	278600000	35.9
PD3-bin74	3	279900000	35.9
PD3-bin75	3	226800000	35.9
PD3-bin76	3	279500000	35.9
PD3-bin77	3	83200000	35.9
PD3-bin78	3	278000000	35.9
PD3-bin79	3	230400000	35.9
PD3-bin80	3	277600000	35.9
PD3-bin81	3	88500000	35.9
PD3-bin82	3	110700000	35.9
PD3-bin83	3	228700000	35.9
PD3-bin84	3	281400000	35.9
PD3-bin85	3	18400000	35.9
PD3-bin86	3	27000000	36.3
PD3-bin87	3	35600000	36.3
PD3-bin88	3	35500000	36.7
PD3-bin89	3	150900000	38
PD3-bin90	3	151300000	38.4
PD3-bin91	3	151400000	38.4
PD3-bin92	3	151800000	38.4
PD3-bin93	3	151900000	39.2
PD3-bin94	3	152000000	39.2
PD3-bin95	3	154700000	39.6
PD3-bin96	3	160600000	40
PD3-bin97	3	155000000	40
PD3-bin98	3	160700000	42.6
PD3-bin99	3	160800000	43.4
PD3-bin100	3	160900000	44.2
PD3-bin101	3	161000000	44.6
PD3-bin102	3	161100000	46.3
PD3-bin103	3	161200000	47.1
PD3-bin104	3	161300000	49.2
PD3-bin105	3	161400000	52.7
PD3-bin106	3	161900000	54
PD3-bin107	3	162000000	55.3
PD3-bin108	3	162400000	55.7
PD3-bin109	3	163000000	56.5
PD3-bin110	3	163400000	56.9
PD3-bin111	3	165900000	57.3
PD3-bin112	3	166500000	57.7
PD3-bin113	3	169500000	58.1
PD3-bin114	3	170600000	58.5
PD3-bin115	3	171700000	58.9
PD3-bin116	3	172000000	59.3
PD3-bin117	3	173700000	59.7
PD3-bin118	3	174300000	60.1
PD3-bin119	3	175200000	60.5
PD3-bin120	3	175400000	60.9
PD3-bin121	3	176100000	61.7
PD3-bin122	3	176900000	62.1
PD3-bin123	3	178100000	62.5
PD3-bin124	3	178700000	64.2
PD3-bin125	3	178800000	65.5
PD3-bin126	3	178900000	66.3
PD3-bin127	3	181000000	66.7
PD3-bin128	3	181600000	67.1
PD3-bin129	3	182300000	67.5
PD3-bin130	3	182700000	67.9
PD3-bin131	3	182800000	68.3
PD3-bin132	3	182900000	68.7
PD3-bin133	3	183000000	69.1
PD3-bin134	3	183100000	69.5
PD3-bin135	3	183300000	69.9
PD3-bin136	3	183600000	70.3
PD3-bin137	3	183900000	70.7
PD3-bin138	3	184200000	71.5
PD3-bin139	3	184800000	71.9
PD3-bin140	3	186200000	72.3
PD3-bin141	3	186700000	72.7
PD3-bin142	3	186800000	73.1
PD3-bin143	3	187600000	73.5
PD3-bin144	3	190300000	73.9
PD3-bin145	3	190600000	74.3
PD3-bin146	3	191300000	74.7
PD3-bin147	3	194900000	75.5
PD3-bin148	3	196700000	75.9
PD3-bin149	3	195600000	75.9
PD3-bin150	3	93500000	76.7
PD3-bin151	3	90500000	77.1
PD3-bin152	3	202200000	77.5
PD3-bin153	3	204900000	77.5
PD3-bin154	3	94600000	77.5
PD3-bin155	3	206000000	77.9
PD3-bin156	3	208000000	78.3
PD3-bin157	3	208500000	79.1
PD3-bin158	3	209400000	79.5
PD3-bin159	3	209700000	79.9
PD3-bin160	3	210700000	80.3
PD3-bin161	3	211200000	80.7
PD3-bin162	3	212200000	81.5
PD3-bin163	3	212800000	81.9
PD3-bin164	3	213300000	82.3
PD3-bin165	3	213400000	82.7
PD3-bin166	3	213500000	83.1
PD3-bin167	3	213600000	83.5
PD3-bin168	3	215000000	83.9
PD3-bin169	3	215100000	84.3
PD3-bin170	3	215400000	84.7
PD3-bin171	3	215500000	85.1
PD3-bin172	3	216100000	86.4
PD3-bin173	3	216600000	87.2
PD3-bin174	3	217800000	87.6
PD3-bin175	3	218800000	88
PD3-bin176	3	219300000	88.4
PD3-bin177	3	219700000	88.8
PD3-bin178	3	219900000	89.2
PD3-bin179	3	220000000	89.6
PD3-bin180	3	220400000	90
PD3-bin181	3	220500000	90.8
PD3-bin182	3	220600000	91.6
PD4-bin1	4	1200000	0
PD4-bin2	4	1300000	3
PD4-bin3	4	1400000	4.3
PD4-bin4	4	1600000	6.9
PD4-bin5	4	1800000	8.6
PD4-bin6	4	2100000	9
PD4-bin7	4	2800000	9.4
PD4-bin8	4	2900000	10.7
PD4-bin9	4	3300000	11.1
PD4-bin10	4	3600000	11.5
PD4-bin11	4	4200000	11.9
PD4-bin12	4	89300000	12.7
PD4-bin13	4	87200000	13.1
PD4-bin14	4	192200000	13.5
PD4-bin15	4	196800000	13.5
PD4-bin16	4	86600000	14.8
PD4-bin17	4	85800000	15.2
PD4-bin18	4	81400000	15.6
PD4-bin19	4	80200000	16
PD4-bin20	4	78100000	16.4
PD4-bin21	4	78000000	17.2
PD4-bin22	4	75600000	17.6
PD4-bin23	4	72700000	18
PD4-bin24	4	67500000	18.4
PD4-bin25	4	70600000	18.4
PD4-bin26	4	70500000	18.8
PD4-bin27	4	67100000	19.6
PD4-bin28	4	66900000	20
PD4-bin29	4	55300000	20.8
PD4-bin30	4	48300000	21.2
PD4-bin31	4	48100000	21.6
PD4-bin32	4	173300000	22.4
PD4-bin33	4	173900000	22.8
PD4-bin34	4	176200000	23.2
PD4-bin35	4	176000000	23.2
PD4-bin36	4	177100000	23.6
PD4-bin37	4	177200000	24.9
PD4-bin38	4	177700000	25.3
PD4-bin39	4	178400000	25.3
PD4-bin40	4	179000000	25.7
PD4-bin41	4	184100000	25.7
PD4-bin42	4	185400000	25.7
PD4-bin43	4	185500000	26.1
PD4-bin44	4	185600000	26.5
PD4-bin45	4	186200000	26.9
PD4-bin46	4	186800000	27.3
PD4-bin47	4	190100000	27.7
PD4-bin48	4	190800000	27.7
PD4-bin49	4	57900000	28.1
PD4-bin50	4	219700000	28.5
PD4-bin51	4	226300000	28.5
PD4-bin52	4	91100000	28.5
PD4-bin53	4	219000000	28.5
PD4-bin54	4	225300000	28.5
PD4-bin55	4	221300000	28.5
PD4-bin56	4	223500000	28.5
PD4-bin57	4	63300000	28.5
PD4-bin58	4	162400000	28.5
PD4-bin59	4	10700000	28.5
PD4-bin60	4	225700000	28.5
PD4-bin61	4	163700000	28.5
PD4-bin62	4	218100000	28.5
PD4-bin63	4	197100000	28.5
PD4-bin64	4	197300000	28.5
PD4-bin65	4	170800000	28.5
PD4-bin66	4	222800000	28.5
PD4-bin67	4	55800000	28.5
PD4-bin68	4	210100000	28.5
PD4-bin69	4	128400000	28.9
PD4-bin70	4	123100000	29.7
PD4-bin71	4	125500000	30.1
PD4-bin72	4	122200000	30.1
PD4-bin73	4	121800000	30.5
PD4-bin74	4	120600000	30.9
PD4-bin75	4	117000000	31.3
PD4-bin76	4	116900000	31.7
PD4-bin77	4	116300000	32.1
PD4-bin78	4	116200000	32.5
PD4-bin79	4	115000000	32.9
PD4-bin80	4	113800000	33.3
PD4-bin81	4	112200000	33.7
PD4-bin82	4	111700000	34.1
PD4-bin83	4	109800000	34.5
PD4-bin84	4	107900000	34.9
PD4-bin85	4	107500000	35.3
PD4-bin86	4	104700000	35.7
PD4-bin87	4	103600000	36.1
PD4-bin88	4	99400000	37.4
PD4-bin89	4	98800000	37.8
PD4-bin90	4	102400000	37.8
PD4-bin91	4	92800000	37.8
PD4-bin92	4	95300000	38.2
PD4-bin93	4	233600000	39
PD4-bin94	4	235800000	39
PD4-bin95	4	234000000	39
PD4-bin96	4	233200000	39
PD4-bin97	4	233000000	39
PD4-bin98	4	227400000	39
PD4-bin99	4	234700000	39
PD4-bin100	4	231800000	39
PD4-bin101	4	228000000	39
PD4-bin102	4	231200000	39
PD4-bin103	4	230200000	39
PD4-bin104	4	234800000	39
PD4-bin105	4	235600000	39
PD4-bin106	4	235900000	39
PD4-bin107	4	239800000	39.4
PD4-bin108	4	239100000	39.4
PD4-bin109	4	237200000	39.4
PD4-bin110	4	227100000	39.4
PD4-bin111	4	236800000	39.4
PD4-bin112	4	236200000	39.4
PD4-bin113	4	226900000	39.4
PD4-bin114	4	237100000	39.4
PD4-bin115	4	236700000	39.4
PD4-bin116	4	237700000	39.4
PD4-bin117	4	238500000	39.4
PD4-bin118	4	226400000	39.4
PD4-bin119	4	226800000	39.4
PD4-bin120	4	204100000	40.2
PD4-bin121	4	203200000	40.6
PD4-bin122	4	198000000	41
PD4-bin123	4	47700000	42.7
PD4-bin124	4	11800000	44.4
PD4-bin125	4	12300000	44.8
PD4-bin126	4	12400000	45.6
PD4-bin127	4	12600000	46
PD4-bin128	4	12700000	46.8
PD4-bin129	4	13600000	47.6
PD4-bin130	4	14200000	48
PD4-bin131	4	14400000	48.4
PD4-bin132	4	14600000	48.8
PD4-bin133	4	15500000	49.2
PD4-bin134	4	15900000	50.5
PD4-bin135	4	16100000	50.9
PD4-bin136	4	17000000	51.3
PD4-bin137	4	17200000	51.7
PD4-bin138	4	17300000	52.1
PD4-bin139	4	18400000	52.9
PD4-bin140	4	18700000	53.3
PD4-bin141	4	19400000	53.7
PD4-bin142	4	19500000	54.1
PD4-bin143	4	21200000	54.5
PD4-bin144	4	21600000	54.9
PD4-bin145	4	21700000	55.3
PD4-bin146	4	22900000	55.7
PD4-bin147	4	23200000	56.1
PD4-bin148	4	23500000	56.5
PD4-bin149	4	24000000	56.9
PD4-bin150	4	24300000	57.3
PD4-bin151	4	26100000	57.7
PD4-bin152	4	28400000	58.1
PD4-bin153	4	28600000	58.5
PD4-bin154	4	29100000	59.3
PD4-bin155	4	30700000	59.7
PD4-bin156	4	31100000	60.1
PD4-bin157	4	32200000	60.5
PD4-bin158	4	32500000	62.6
PD4-bin159	4	32800000	63.4
PD4-bin160	4	35700000	63.8
PD4-bin161	4	36500000	64.2
PD4-bin162	4	36600000	64.6
PD4-bin163	4	37300000	65
PD4-bin164	4	38100000	65.4
PD4-bin165	4	38200000	65.8
PD4-bin166	4	38600000	66.6
PD4-bin167	4	38900000	67
PD4-bin168	4	40100000	67.4
PD4-bin169	4	40200000	68.2
PD4-bin170	4	40900000	69.5
PD4-bin171	4	41400000	70.3
PD4-bin172	4	41800000	71.1
PD4-bin173	4	41900000	71.5
PD4-bin174	4	42200000	71.9
PD4-bin175	4	42500000	72.7
PD4-bin176	4	44200000	73.1
PD4-bin177	4	44400000	73.9
PD4-bin178	4	44800000	74.3
PD4-bin179	4	45300000	75.1
PD4-bin180	4	47000000	75.5
PD4-bin181	4	47200000	75.9
PD4-bin182	4	47300000	76.7
PD5-bin1	5	1200000	0
PD5-bin2	5	1300000	5
PD5-bin3	5	1700000	14.9
PD5-bin4	5	1800000	16.6
PD5-bin5	5	12600000	17
PD5-bin6	5	20200000	17.4
PD5-bin7	5	235600000	17.4
PD5-bin8	5	152000000	17.4
PD5-bin9	5	235400000	17.4
PD5-bin10	5	236100000	17.4
PD5-bin11	5	111500000	17.4
PD5-bin12	5	176400000	17.4
PD5-bin13	5	238600000	17.4
PD5-bin14	5	89100000	17.4
PD5-bin15	5	62300000	17.4
PD5-bin16	5	238500000	17.4
PD5-bin17	5	235000000	17.4
PD5-bin18	5	151700000	17.8
PD5-bin19	5	146900000	18.2
PD5-bin20	5	145800000	18.6
PD5-bin21	5	144600000	19
PD5-bin22	5	143800000	19.8
PD5-bin23	5	142700000	20.2
PD5-bin24	5	137400000	20.6
PD5-bin25	5	140700000	20.6
PD5-bin26	5	138600000	21
PD5-bin27	5	38000000	21.8
PD5-bin28	5	27000000	22.2
PD5-bin29	5	26300000	22.6
PD5-bin30	5	63000000	24.7
PD5-bin31	5	62600000	25.5
PD5-bin32	5	62400000	25.9
PD5-bin33	5	230100000	27.6
PD5-bin34	5	227800000	28
PD5-bin35	5	230000000	28
PD5-bin36	5	227500000	28
PD5-bin37	5	227300000	28
PD5-bin38	5	226700000	28.4
PD5-bin39	5	226600000	28.8
PD5-bin40	5	225700000	29.2
PD5-bin41	5	225600000	29.6
PD5-bin42	5	225500000	30
PD5-bin43	5	223900000	30.4
PD5-bin44	5	221500000	30.8
PD5-bin45	5	221400000	31.6
PD5-bin46	5	220500000	32.4
PD5-bin47	5	220200000	32.8
PD5-bin48	5	218700000	33.2
PD5-bin49	5	219300000	33.2
PD5-bin50	5	219100000	33.2
PD5-bin51	5	220000000	33.2
PD5-bin52	5	213400000	33.6
PD5-bin53	5	213100000	34
PD5-bin54	5	212200000	34.4
PD5-bin55	5	211900000	34.8
PD5-bin56	5	208700000	35.2
PD5-bin57	5	208600000	37.3
PD5-bin58	5	208500000	39.9
PD5-bin59	5	208000000	40.7
PD5-bin60	5	207600000	41.1
PD5-bin61	5	207500000	41.5
PD5-bin62	5	207300000	42.3
PD5-bin63	5	207200000	42.7
PD5-bin64	5	207000000	43.5
PD5-bin65	5	205900000	43.9
PD5-bin66	5	205200000	44.7
PD5-bin67	5	205100000	45.5
PD5-bin68	5	204900000	46.3
PD5-bin69	5	203900000	47.1
PD5-bin70	5	202900000	47.5
PD5-bin71	5	202300000	47.9
PD5-bin72	5	202200000	48.3
PD5-bin73	5	202000000	48.7
PD5-bin74	5	201800000	49.1
PD5-bin75	5	201600000	50.8
PD5-bin76	5	201400000	53.4
PD5-bin77	5	201000000	53.8
PD5-bin78	5	200800000	56.8
PD5-bin79	5	199500000	57.6
PD5-bin80	5	199200000	58
PD5-bin81	5	199000000	58.4
PD5-bin82	5	92800000	60.1
PD5-bin83	5	92900000	60.5
PD5-bin84	5	197500000	60.9
PD5-bin85	5	197100000	61.3
PD5-bin86	5	196300000	61.7
PD5-bin87	5	194700000	62.1
PD5-bin88	5	194500000	62.5
PD5-bin89	5	194400000	63.3
PD5-bin90	5	194300000	63.7
PD5-bin91	5	194000000	64.1
PD5-bin92	5	193800000	64.5
PD5-bin93	5	193700000	64.9
PD5-bin94	5	193200000	65.3
PD5-bin95	5	190200000	65.7
PD5-bin96	5	188300000	66.1
PD5-bin97	5	187300000	66.5
PD5-bin98	5	180300000	66.9
PD5-bin99	5	178700000	67.3
PD5-bin100	5	176900000	67.7
PD5-bin101	5	171700000	68.1
PD5-bin102	5	171100000	68.5
PD5-bin103	5	169900000	68.9
PD5-bin104	5	161100000	69.3
PD5-bin105	5	167300000	69.3
PD5-bin106	5	162400000	69.7
PD5-bin107	5	92000000	70.1
PD5-bin108	5	118400000	70.9
PD5-bin109	5	119700000	71.3
PD5-bin110	5	119900000	71.7
PD5-bin111	5	120200000	72.1
PD5-bin112	5	120600000	72.5
PD5-bin113	5	121200000	72.9
PD5-bin114	5	122000000	73.7
PD5-bin115	5	122300000	74.5
PD5-bin116	5	125600000	74.9
PD5-bin117	5	125800000	75.7
PD5-bin118	5	127200000	76.1
PD5-bin119	5	128500000	76.9
PD5-bin120	5	130100000	77.3
PD5-bin121	5	130300000	77.7
PD5-bin122	5	130800000	78.1
PD5-bin123	5	132700000	78.5
PD5-bin124	5	133400000	78.9
PD5-bin125	5	133700000	79.3
PD5-bin126	5	135100000	79.7
PD5-bin127	5	80000000	80.5
PD5-bin128	5	79600000	80.9
PD5-bin129	5	79400000	82.2
PD5-bin130	5	79000000	82.6
PD5-bin131	5	78900000	83
PD5-bin132	5	77800000	84.3
PD5-bin133	5	77700000	85.1
PD5-bin134	5	77600000	86.8
PD5-bin135	5	77500000	87.2
PD5-bin136	5	77400000	89.3
PD5-bin137	5	77300000	89.7
PD5-bin138	5	77200000	90.1
PD5-bin139	5	77100000	91.4
PD5-bin140	5	76800000	92.7
PD5-bin141	5	76700000	93.5
PD5-bin142	5	76500000	94.3
PD5-bin143	5	75700000	94.7
PD5-bin144	5	75400000	95.1
PD5-bin145	5	75300000	95.5
PD5-bin146	5	75100000	95.9
PD5-bin147	5	75000000	96.3
PD5-bin148	5	74300000	96.7
PD5-bin149	5	73700000	97.1
PD5-bin150	5	73000000	97.5
PD5-bin151	5	72900000	97.9
PD5-bin152	5	72800000	98.3
PD5-bin153	5	72000000	99.6
PD5-bin154	5	71100000	100.9
PD5-bin155	5	69500000	101.7
PD5-bin156	5	69100000	102.1
PD5-bin157	5	68800000	102.5
PD5-bin158	5	66000000	102.9
PD5-bin159	5	65500000	103.3
PD5-bin160	5	65000000	105
PD5-bin161	5	64700000	105.4
PD5-bin162	5	64600000	107.1
PD5-bin163	5	64500000	107.9
PD5-bin164	5	64400000	108.3
PD5-bin165	5	63700000	109.6
PD5-bin166	5	63300000	110
PD5-bin167	5	63200000	110.4
PD5-bin168	5	63100000	115.4
PD6-bin1	6	1200000	0
PD6-bin2	6	1900000	0.8
PD6-bin3	6	2400000	1.2
PD6-bin4	6	4800000	1.6
PD6-bin5	6	5900000	2
PD6-bin6	6	6200000	2.4
PD6-bin7	6	6400000	2.8
PD6-bin8	6	8500000	3.2
PD6-bin9	6	9800000	3.6
PD6-bin10	6	10300000	4.9
PD6-bin11	6	11300000	5.3
PD6-bin12	6	11500000	6.1
PD6-bin13	6	11600000	6.5
PD6-bin14	6	13500000	6.9
PD6-bin15	6	13800000	7.3
PD6-bin16	6	15700000	7.7
PD6-bin17	6	15800000	8.1
PD6-bin18	6	16400000	8.9
PD6-bin19	6	17800000	9.3
PD6-bin20	6	19000000	9.7
PD6-bin21	6	20300000	10.1
PD6-bin22	6	21400000	10.5
PD6-bin23	6	23500000	10.9
PD6-bin24	6	24100000	11.3
PD6-bin25	6	25500000	11.7
PD6-bin26	6	26800000	12.1
PD6-bin27	6	27100000	12.9
PD6-bin28	6	27600000	13.7
PD6-bin29	6	28000000	14.5
PD6-bin30	6	28400000	14.9
PD6-bin31	6	28600000	15.3
PD6-bin32	6	30900000	15.7
PD6-bin33	6	32400000	17
PD6-bin34	6	33300000	17.4
PD6-bin35	6	33400000	17.8
PD6-bin36	6	33800000	18.2
PD6-bin37	6	33900000	18.6
PD6-bin38	6	34100000	19
PD6-bin39	6	36900000	19.4
PD6-bin40	6	40300000	19.8
PD6-bin41	6	40600000	20.2
PD6-bin42	6	43300000	20.6
PD6-bin43	6	43500000	21
PD6-bin44	6	43600000	21.4
PD6-bin45	6	43900000	21.8
PD6-bin46	6	45500000	22.2
PD6-bin47	6	46000000	22.6
PD6-bin48	6	47700000	23
PD6-bin49	6	49400000	23.4
PD6-bin50	6	50100000	23.8
PD6-bin51	6	50200000	24.6
PD6-bin52	6	50400000	25
PD6-bin53	6	50500000	25.4
PD6-bin54	6	51000000	25.8
PD6-bin55	6	51700000	26.2
PD6-bin56	6	52200000	27
PD6-bin57	6	52500000	27.4
PD6-bin58	6	52900000	27.8
PD6-bin59	6	53600000	28.2
PD6-bin60	6	53800000	28.6
PD6-bin61	6	54800000	29
PD6-bin62	6	58300000	29.4
PD6-bin63	6	58900000	29.8
PD6-bin64	6	59900000	30.2
PD6-bin65	6	60100000	30.6
PD6-bin66	6	61600000	31
PD6-bin67	6	62400000	31.4
PD6-bin68	6	63400000	32.2
PD6-bin69	6	63700000	32.6
PD6-bin70	6	64600000	33
PD6-bin71	6	65700000	33.4
PD6-bin72	6	67700000	33.8
PD6-bin73	6	70200000	34.2
PD6-bin74	6	73100000	35
PD6-bin75	6	73800000	35.4
PD6-bin76	6	75400000	35.8
PD6-bin77	6	76000000	36.2
PD6-bin78	6	76300000	36.6
PD6-bin79	6	78400000	37
PD6-bin80	6	79100000	37.4
PD6-bin81	6	79400000	37.8
PD6-bin82	6	80200000	38.6
PD6-bin83	6	80300000	39
PD6-bin84	6	80900000	39.4
PD6-bin85	6	81800000	39.8
PD6-bin86	6	82900000	40.2
PD6-bin87	6	83100000	40.6
PD6-bin88	6	83200000	41
PD6-bin89	6	83800000	41.8
PD6-bin90	6	84300000	42.2
PD6-bin91	6	84500000	42.6
PD6-bin92	6	84800000	43
PD6-bin93	6	85100000	43.8
PD6-bin94	6	92100000	44.6
PD6-bin95	6	92400000	45
PD6-bin96	6	94900000	45.4
PD6-bin97	6	96400000	45.8
PD6-bin98	6	96700000	46.6
PD6-bin99	6	96800000	47
PD6-bin100	6	97100000	47.4
PD6-bin101	6	97300000	47.8
PD6-bin102	6	97400000	48.2
PD6-bin103	6	99800000	48.6
PD6-bin104	6	99900000	49
PD6-bin105	6	101400000	49.4
PD6-bin106	6	101800000	49.8
PD6-bin107	6	102000000	50.2
PD6-bin108	6	102900000	50.6
PD6-bin109	6	103200000	51
PD6-bin110	6	107100000	51.8
PD6-bin111	6	107400000	52.2
PD6-bin112	6	108000000	53
PD6-bin113	6	109200000	53.4
PD6-bin114	6	109300000	54.2
PD6-bin115	6	109600000	54.6
PD6-bin116	6	113000000	55.4
PD6-bin117	6	114000000	55.8
PD6-bin118	6	114300000	56.2
PD6-bin119	6	116200000	56.6
PD6-bin120	6	119400000	57
PD6-bin121	6	121200000	57.4
PD6-bin122	6	121400000	57.8
PD6-bin123	6	125400000	58.2
PD6-bin124	6	125500000	58.6
PD6-bin125	6	125600000	59
PD6-bin126	6	126200000	59.4
PD6-bin127	6	128200000	59.8
PD6-bin128	6	129100000	60.6
PD6-bin129	6	130400000	61
PD6-bin130	6	131200000	61.4
PD6-bin131	6	131500000	61.8
PD6-bin132	6	131700000	62.2
PD6-bin133	6	138100000	62.6
PD6-bin134	6	226400000	64.3
PD6-bin135	6	227000000	64.7
PD6-bin136	6	225100000	64.7
PD6-bin137	6	242200000	65.1
PD6-bin138	6	220100000	65.1
PD6-bin139	6	233300000	65.1
PD6-bin140	6	230500000	65.1
PD6-bin141	6	148800000	65.1
PD6-bin142	6	233100000	65.1
PD6-bin143	6	232300000	65.1
PD6-bin144	6	235100000	65.1
PD6-bin145	6	235800000	65.1
PD6-bin146	6	234800000	65.1
PD6-bin147	6	229300000	65.1
PD6-bin148	6	238400000	65.5
PD6-bin149	6	239600000	65.5
PD6-bin150	6	238900000	65.5
PD6-bin151	6	239100000	65.5
PD6-bin152	6	239900000	65.5
PD6-bin153	6	241600000	65.5
PD6-bin154	6	239500000	65.5
PD6-bin155	6	241200000	65.5
PD6-bin156	6	236700000	65.5
PD6-bin157	6	237000000	65.5
PD6-bin158	6	237600000	65.5
PD6-bin159	6	240600000	65.5
PD6-bin160	6	240500000	65.5
PD6-bin161	6	237700000	65.5
PD6-bin162	6	150400000	66.3
PD6-bin163	6	214500000	67.1
PD6-bin164	6	213800000	67.5
PD6-bin165	6	213000000	68.3
PD6-bin166	6	211600000	69.6
PD6-bin167	6	211100000	70
PD6-bin168	6	209200000	70.4
PD6-bin169	6	209100000	70.8
PD6-bin170	6	208200000	71.2
PD6-bin171	6	204300000	71.6
PD6-bin172	6	206100000	71.6
PD6-bin173	6	202000000	72.9
PD6-bin174	6	200700000	73.3
PD6-bin175	6	200600000	73.7
PD6-bin176	6	200400000	74.1
PD6-bin177	6	197000000	74.5
PD6-bin178	6	196800000	74.9
PD6-bin179	6	196300000	75.3
PD6-bin180	6	196000000	77
PD6-bin181	6	195800000	77.4
PD6-bin182	6	194200000	77.8
PD6-bin183	6	191600000	78.2
PD6-bin184	6	191300000	78.6
PD6-bin185	6	191000000	79
PD6-bin186	6	189900000	79.4
PD6-bin187	6	189700000	79.8
PD6-bin188	6	188800000	80.2
PD6-bin189	6	188400000	80.6
PD6-bin190	6	188300000	81.4
PD6-bin191	6	187100000	82.2
PD6-bin192	6	186600000	82.6
PD6-bin193	6	183700000	83
PD6-bin194	6	186300000	83
PD6-bin195	6	181500000	83.4
PD6-bin196	6	180100000	83.8
PD6-bin197	6	178800000	84.2
PD6-bin198	6	177100000	84.6
PD6-bin199	6	174500000	85
PD6-bin200	6	174400000	85.4
PD6-bin201	6	173300000	86.7
PD6-bin202	6	173100000	87.5
PD6-bin203	6	172800000	87.9
PD6-bin204	6	171900000	89.2
PD6-bin205	6	171400000	90.5
PD6-bin206	6	171300000	90.9
PD6-bin207	6	171000000	93
PD6-bin208	6	170500000	93.4
PD6-bin209	6	170000000	93.8
PD6-bin210	6	169800000	94.2
PD6-bin211	6	169500000	94.6
PD6-bin212	6	169300000	95
PD6-bin213	6	168500000	95.4
PD6-bin214	6	167700000	95.8
PD6-bin215	6	166400000	96.2
PD6-bin216	6	166200000	96.6
PD6-bin217	6	165900000	97.4
PD6-bin218	6	164600000	97.8
PD6-bin219	6	160800000	98.2
PD6-bin220	6	159600000	98.6
PD6-bin221	6	159500000	99
PD6-bin222	6	159400000	99.4
PD6-bin223	6	158000000	99.8
PD6-bin224	6	156100000	100.2
PD6-bin225	6	155800000	100.6
PD6-bin226	6	152900000	101
PD6-bin227	6	151900000	101.4
PD6-bin228	6	151800000	102.7
PD6-bin229	6	151500000	104.4
PD6-bin230	6	151400000	105.2
PD6-bin231	6	151300000	105.6
PD6-bin232	6	151200000	106.4
PD6-bin233	6	151100000	107.2
PD6-bin234	6	151000000	107.6
PD6-bin235	6	150900000	111.1
PD6-bin236	6	150700000	111.9
PD6-bin237	6	150600000	112.3
PD7-bin1	7	108400000	0
PD7-bin2	7	108200000	1.3
PD7-bin3	7	108000000	2.1
PD7-bin4	7	107800000	2.9
PD7-bin5	7	107300000	3.7
PD7-bin6	7	106800000	4.1
PD7-bin7	7	106200000	4.5
PD7-bin8	7	105900000	4.9
PD7-bin9	7	105800000	5.3
PD7-bin10	7	104900000	5.7
PD7-bin11	7	103300000	6.5
PD7-bin12	7	102800000	6.9
PD7-bin13	7	102200000	7.3
PD7-bin14	7	101600000	7.7
PD7-bin15	7	101500000	8.1
PD7-bin16	7	101300000	8.5
PD7-bin17	7	101100000	8.9
PD7-bin18	7	101000000	10.6
PD7-bin19	7	100900000	12.7
PD7-bin20	7	100200000	15.3
PD7-bin21	7	100100000	15.7
PD7-bin22	7	100000000	18.3
PD7-bin23	7	99800000	18.7
PD7-bin24	7	99700000	19.1
PD7-bin25	7	99600000	19.9
PD7-bin26	7	99500000	21.6
PD7-bin27	7	99400000	22.4
PD7-bin28	7	167600000	23.2
PD7-bin29	7	202000000	24
PD7-bin30	7	205800000	24.4
PD7-bin31	7	213400000	24.8
PD7-bin32	7	19900000	25.6
PD7-bin33	7	24900000	26
PD7-bin34	7	25100000	26.4
PD7-bin35	7	117600000	27.2
PD7-bin36	7	121900000	27.6
PD7-bin37	7	130100000	27.6
PD7-bin38	7	129900000	28
PD7-bin39	7	86200000	28.8
PD7-bin40	7	74200000	29.2
PD7-bin41	7	73600000	29.6
PD7-bin42	7	72700000	30
PD7-bin43	7	68900000	30.4
PD7-bin44	7	19800000	30.8
PD7-bin45	7	32200000	30.8
PD7-bin46	7	136800000	30.8
PD7-bin47	7	99000000	30.8
PD7-bin48	7	68100000	30.8
PD7-bin49	7	160100000	30.8
PD7-bin50	7	229100000	30.8
PD7-bin51	7	201000000	30.8
PD7-bin52	7	251300000	30.8
PD7-bin53	7	230100000	31.2
PD7-bin54	7	230200000	31.2
PD7-bin55	7	229700000	31.2
PD7-bin56	7	230500000	31.6
PD7-bin57	7	230600000	32
PD7-bin58	7	230800000	32
PD7-bin59	7	231100000	32.4
PD7-bin60	7	231800000	32.8
PD7-bin61	7	232300000	33.2
PD7-bin62	7	232600000	33.2
PD7-bin63	7	238300000	34
PD7-bin64	7	233700000	34
PD7-bin65	7	239100000	34.4
PD7-bin66	7	238600000	34.4
PD7-bin67	7	233500000	34.4
PD7-bin68	7	239400000	34.8
PD7-bin69	7	241900000	35.2
PD7-bin70	7	244100000	35.2
PD7-bin71	7	243400000	35.2
PD7-bin72	7	241300000	35.2
PD7-bin73	7	242100000	35.2
PD7-bin74	7	243100000	35.2
PD7-bin75	7	243600000	35.2
PD7-bin76	7	244400000	35.6
PD7-bin77	7	245200000	35.6
PD7-bin78	7	245800000	35.6
PD7-bin79	7	245400000	35.6
PD7-bin80	7	248500000	36
PD7-bin81	7	249000000	36
PD7-bin82	7	246200000	36
PD7-bin83	7	246400000	36
PD7-bin84	7	246300000	36
PD7-bin85	7	248000000	36
PD7-bin86	7	246800000	36
PD7-bin87	7	249900000	36.8
PD7-bin88	7	249100000	36.8
PD7-bin89	7	65200000	37.6
PD7-bin90	7	57700000	38
PD7-bin91	7	55800000	38.4
PD7-bin92	7	55300000	39.7
PD7-bin93	7	55200000	40.1
PD7-bin94	7	55000000	40.9
PD7-bin95	7	54800000	42.2
PD7-bin96	7	54500000	43.5
PD7-bin97	7	54400000	44.3
PD7-bin98	7	54300000	46.4
PD7-bin99	7	54200000	46.8
PD7-bin100	7	54100000	47.6
PD7-bin101	7	54000000	48
PD7-bin102	7	53900000	50.1
PD7-bin103	7	53400000	50.5
PD7-bin104	7	52900000	50.9
PD7-bin105	7	51300000	51.3
PD7-bin106	7	49700000	51.7
PD7-bin107	7	49600000	52.5
PD7-bin108	7	48000000	52.9
PD7-bin109	7	47000000	53.3
PD7-bin110	7	46900000	54.1
PD7-bin111	7	46700000	55.4
PD7-bin112	7	46500000	55.8
PD7-bin113	7	46400000	57.5
PD7-bin114	7	46300000	58.8
PD7-bin115	7	46100000	59.6
PD7-bin116	7	45000000	60
PD7-bin117	7	44300000	60.8
PD7-bin118	7	44000000	61.6
PD7-bin119	7	43600000	62
PD7-bin120	7	41700000	62.4
PD7-bin121	7	40500000	62.8
PD7-bin122	7	38200000	63.2
PD7-bin123	7	37900000	63.6
PD7-bin124	7	37100000	64
PD7-bin125	7	36700000	64.4
PD7-bin126	7	35800000	64.8
PD7-bin127	7	35500000	65.2
PD7-bin128	7	34200000	65.6
PD7-bin129	7	148700000	66.9
PD7-bin130	7	147800000	67.3
PD7-bin131	7	146700000	67.7
PD7-bin132	7	146400000	68.1
PD7-bin133	7	144800000	68.5
PD7-bin134	7	143800000	68.9
PD7-bin135	7	117100000	69.3
PD7-bin136	7	117000000	70.1
PD7-bin137	7	116500000	70.9
PD7-bin138	7	115300000	72.6
PD7-bin139	7	114700000	73.9
PD7-bin140	7	114500000	74.7
PD7-bin141	7	114100000	75.1
PD7-bin142	7	110800000	75.5
PD8-bin1	8	1300000	0
PD8-bin2	8	1500000	1.3
PD8-bin3	8	2300000	3.4
PD8-bin4	8	2400000	3.8
PD8-bin5	8	3000000	5.1
PD8-bin6	8	3100000	8.1
PD8-bin7	8	4000000	13.1
PD8-bin8	8	14800000	13.5
PD8-bin9	8	58200000	14.8
PD8-bin10	8	99800000	15.6
PD8-bin11	8	141000000	16
PD8-bin12	8	140300000	16
PD8-bin13	8	139000000	16
PD8-bin14	8	139600000	16
PD8-bin15	8	141700000	16
PD8-bin16	8	136900000	16
PD8-bin17	8	139700000	16
PD8-bin18	8	140900000	16
PD8-bin19	8	138300000	16
PD8-bin20	8	139500000	16
PD8-bin21	8	136800000	16
PD8-bin22	8	107200000	16
PD8-bin23	8	54700000	16
PD8-bin24	8	139100000	16
PD8-bin25	8	139200000	16
PD8-bin26	8	140000000	16
PD8-bin27	8	141500000	16
PD8-bin28	8	141900000	16
PD8-bin29	8	113600000	16
PD8-bin30	8	141200000	16
PD8-bin31	8	141100000	16
PD8-bin32	8	139400000	16
PD8-bin33	8	138000000	16
PD8-bin34	8	141600000	16
PD8-bin35	8	139900000	16
PD8-bin36	8	94000000	16
PD8-bin37	8	136600000	16
PD8-bin38	8	142400000	16
PD8-bin39	8	137300000	16
PD8-bin40	8	140400000	16
PD8-bin41	8	141300000	16
PD8-bin42	8	138600000	16
PD8-bin43	8	19800000	16.4
PD8-bin44	8	20200000	16.8
PD8-bin45	8	20700000	17.6
PD8-bin46	8	21900000	17.6
PD8-bin47	8	21300000	18
PD8-bin48	8	22300000	19.7
PD8-bin49	8	23100000	20.1
PD8-bin50	8	23600000	20.5
PD8-bin51	8	24400000	20.9
PD8-bin52	8	24600000	21.7
PD8-bin53	8	25600000	22.1
PD8-bin54	8	25800000	22.5
PD8-bin55	8	26300000	22.9
PD8-bin56	8	26900000	23.3
PD8-bin57	8	27000000	23.7
PD8-bin58	8	27800000	24.1
PD8-bin59	8	29300000	24.9
PD8-bin60	8	29500000	25.3
PD8-bin61	8	31400000	25.7
PD8-bin62	8	32100000	26.1
PD8-bin63	8	35000000	26.5
PD8-bin64	8	108400000	26.9
PD8-bin65	8	35800000	26.9
PD8-bin66	8	44300000	27.7
PD8-bin67	8	45300000	28.1
PD8-bin68	8	35900000	28.5
PD8-bin69	8	38300000	28.9
PD8-bin70	8	39700000	29.3
PD8-bin71	8	40900000	29.7
PD8-bin72	8	42400000	30.1
PD8-bin73	8	126900000	32.2
PD8-bin74	8	126200000	33
PD8-bin75	8	125400000	33.8
PD8-bin76	8	125300000	34.6
PD8-bin77	8	125200000	35.9
PD8-bin78	8	125100000	40.9
PD8-bin79	8	125000000	43
PD8-bin80	8	124900000	43.4
PD8-bin81	8	124800000	44.7
PD8-bin82	8	124700000	45.5
PD8-bin83	8	124600000	45.9
PD8-bin84	8	124500000	48.5
PD8-bin85	8	124000000	50.6
PD8-bin86	8	123800000	51
PD8-bin87	8	123700000	52.3
PD8-bin88	8	123500000	52.7
PD8-bin89	8	123400000	53.1
PD8-bin90	8	122000000	53.9
PD8-bin91	8	121700000	55.6
PD8-bin92	8	120100000	56
PD8-bin93	8	119800000	56.4
PD8-bin94	8	118900000	56.8
PD8-bin95	8	118300000	57.6
PD8-bin96	8	118200000	58.4
PD8-bin97	8	118100000	60.1
PD8-bin98	8	117800000	60.5
PD8-bin99	8	117700000	61.3
PD8-bin100	8	117600000	62.6
PD8-bin101	8	117500000	63.4
PD8-bin102	8	117400000	63.8
PD8-bin103	8	117100000	64.2
PD8-bin104	8	117000000	64.6
PD8-bin105	8	116900000	66.7
PD8-bin106	8	116800000	68
PD8-bin107	8	116700000	68.4
PD8-bin108	8	116600000	69.7
PD8-bin109	8	116400000	71
PD8-bin110	8	116200000	71.4
PD8-bin111	8	115900000	71.8
PD8-bin112	8	114700000	72.2
PD8-bin113	8	114600000	73.9
PD8-bin114	8	114300000	74.3
PD8-bin115	8	114200000	75.6
PD8-bin116	8	114100000	78.2
PD8-bin117	8	114000000	79.5
PD8-bin118	8	113900000	80.3
PD9-bin1	9	101200000	0
PD9-bin2	9	101100000	0.4
PD9-bin3	9	100800000	0.8
PD9-bin4	9	100200000	2.9
PD9-bin5	9	99700000	3.7
PD9-bin6	9	99600000	5.4
PD9-bin7	9	99100000	6.7
PD9-bin8	9	97400000	7.1
PD9-bin9	9	97200000	7.9
PD9-bin10	9	97000000	8.3
PD9-bin11	9	96900000	8.7
PD9-bin12	9	96200000	10
PD9-bin13	9	95600000	10.4
PD9-bin14	9	95100000	11.2
PD9-bin15	9	93800000	12
PD9-bin16	9	91400000	12.4
PD9-bin17	9	90300000	13.7
PD9-bin18	9	90200000	14.1
PD9-bin19	9	90000000	14.5
PD9-bin20	9	89900000	15.3
PD9-bin21	9	89800000	15.7
PD9-bin22	9	89700000	18.7
PD9-bin23	9	89400000	19.5
PD9-bin24	9	89300000	20.3
PD9-bin25	9	89200000	20.7
PD9-bin26	9	89100000	21.5
PD9-bin27	9	89000000	23.6
PD9-bin28	9	88900000	24.4
PD9-bin29	9	88800000	24.8
PD9-bin30	9	88500000	25.2
PD9-bin31	9	88400000	26
PD9-bin32	9	88300000	27.7
PD9-bin33	9	88100000	28.1
PD9-bin34	9	87800000	28.5
PD9-bin35	9	83100000	28.9
PD9-bin36	9	83000000	29.7
PD9-bin37	9	82900000	34.2
PD9-bin38	9	82400000	34.6
PD9-bin39	9	81700000	35
PD9-bin40	9	81500000	35.8
PD9-bin41	9	81400000	37.1
PD9-bin42	9	81300000	37.5
PD9-bin43	9	81000000	37.9
PD9-bin44	9	80900000	38.7
PD9-bin45	9	78800000	39.5
PD9-bin46	9	77500000	41.2
PD9-bin47	9	76800000	41.6
PD9-bin48	9	76700000	42.9
PD9-bin49	9	76600000	45
PD9-bin50	9	71700000	45.4
PD9-bin51	9	71400000	45.8
PD9-bin52	9	71300000	46.2
PD9-bin53	9	71100000	46.6
PD9-bin54	9	70900000	47.4
PD9-bin55	9	70800000	48.7
PD9-bin56	9	69200000	49.1
PD9-bin57	9	68100000	49.5
PD9-bin58	9	67400000	50.3
PD9-bin59	9	66500000	50.7
PD9-bin60	9	65700000	51.5
PD9-bin61	9	64600000	52.3
PD9-bin62	9	64500000	53.1
PD9-bin63	9	64000000	53.9
PD9-bin64	9	63900000	54.7
PD9-bin65	9	63700000	55.1
PD9-bin66	9	63400000	56.8
PD9-bin67	9	62100000	58.1
PD9-bin68	9	61800000	60.7
PD9-bin69	9	61700000	61.5
PD9-bin70	9	227200000	62.8
PD9-bin71	9	61100000	63.2
PD9-bin72	9	267500000	63.2
PD9-bin73	9	269900000	63.2
PD9-bin74	9	246000000	63.2
PD9-bin75	9	269600000	63.2
PD9-bin76	9	270600000	63.2
PD9-bin77	9	267700000	63.2
PD9-bin78	9	107300000	63.2
PD9-bin79	9	16600000	63.2
PD9-bin80	9	243000000	63.2
PD9-bin81	9	270300000	63.2
PD9-bin82	9	270700000	63.2
PD9-bin83	9	271000000	63.2
PD9-bin84	9	270900000	63.2
PD9-bin85	9	269100000	63.2
PD9-bin86	9	107600000	63.6
PD9-bin87	9	107700000	64
PD9-bin88	9	107800000	64.4
PD9-bin89	9	108700000	64.8
PD9-bin90	9	261100000	66.1
PD9-bin91	9	261000000	66.1
PD9-bin92	9	264600000	66.1
PD9-bin93	9	261800000	66.1
PD9-bin94	9	260900000	66.1
PD9-bin95	9	265100000	66.1
PD9-bin96	9	263900000	66.1
PD9-bin97	9	263800000	66.1
PD9-bin98	9	258100000	66.1
PD9-bin99	9	258700000	66.1
PD9-bin100	9	261600000	66.1
PD9-bin101	9	260300000	66.1
PD9-bin102	9	266800000	66.1
PD9-bin103	9	255600000	66.9
PD9-bin104	9	253500000	67.3
PD9-bin105	9	252200000	67.7
PD9-bin106	9	250200000	68.1
PD9-bin107	9	249700000	68.1
PD9-bin108	9	249600000	68.5
PD9-bin109	9	39700000	69.3
PD9-bin110	9	38500000	69.7
PD9-bin111	9	36400000	70.1
PD9-bin112	9	35600000	70.5
PD9-bin113	9	35100000	70.9
PD9-bin114	9	33600000	71.3
PD9-bin115	9	31300000	71.7
PD9-bin116	9	27100000	72.1
PD9-bin117	9	26100000	72.5
PD9-bin118	9	23900000	72.9
PD9-bin119	9	23600000	74.2
PD9-bin120	9	22400000	74.6
PD9-bin121	9	21300000	75
PD9-bin122	9	17600000	75.4
PD9-bin123	9	17100000	75.8
PD9-bin124	9	101400000	76.6
PD9-bin125	9	101300000	77
PD9-bin126	9	1600000	80
PD9-bin127	9	3500000	81.3
PD9-bin128	9	3700000	81.7
PD9-bin129	9	226900000	82.1
PD9-bin130	9	225800000	82.9
PD9-bin131	9	225600000	83.3
PD9-bin132	9	225400000	84.6
PD9-bin133	9	225300000	85
PD9-bin134	9	225000000	85.4
PD9-bin135	9	220800000	86.7
PD9-bin136	9	219800000	87.1
PD9-bin137	9	216700000	87.5
PD9-bin138	9	216000000	87.9
PD9-bin139	9	215800000	88.3
PD9-bin140	9	215400000	89.1
PD9-bin141	9	215300000	89.5
PD9-bin142	9	214100000	89.9
PD9-bin143	9	213900000	90.3
PD9-bin144	9	213800000	90.7
PD9-bin145	9	213500000	91.1
PD9-bin146	9	213100000	91.5
PD9-bin147	9	211400000	91.9
PD9-bin148	9	211300000	92.3
PD9-bin149	9	210800000	93.1
PD9-bin150	9	210600000	93.9
PD9-bin151	9	209100000	94.3
PD9-bin152	9	205500000	94.7
PD9-bin153	9	205400000	95.5
PD9-bin154	9	202700000	95.9
PD9-bin155	9	198900000	96.3
PD9-bin156	9	198100000	96.7
PD9-bin157	9	197200000	97.1
PD9-bin158	9	196600000	97.5
PD9-bin159	9	196500000	97.9
PD9-bin160	9	193900000	98.3
PD9-bin161	9	193200000	98.7
PD9-bin162	9	189800000	99.1
PD9-bin163	9	189600000	99.5
PD9-bin164	9	189400000	99.9
PD9-bin165	9	187600000	100.3
PD9-bin166	9	187500000	100.7
PD9-bin167	9	185100000	101.1
PD9-bin168	9	185000000	101.9
PD9-bin169	9	184700000	102.3
PD9-bin170	9	183400000	102.7
PD9-bin171	9	182100000	103.1
PD9-bin172	9	182000000	103.5
PD9-bin173	9	181300000	103.9
PD9-bin174	9	178500000	104.3
PD9-bin175	9	178300000	104.7
PD9-bin176	9	175100000	107.3
PD9-bin177	9	175000000	107.7
PD9-bin178	9	174900000	109.4
PD9-bin179	9	174700000	109.8
PD9-bin180	9	174500000	111.5
PD9-bin181	9	174400000	112.3
PD9-bin182	9	174300000	113.1
PD9-bin183	9	174100000	114.4
PD9-bin184	9	173900000	116.5
PD9-bin185	9	173500000	119.1
PD9-bin186	9	173400000	122.6
PD9-bin187	9	172600000	124.3
PD9-bin188	9	171600000	124.7
PD9-bin189	9	171200000	125.5
PD9-bin190	9	170300000	125.9
PD9-bin191	9	169200000	126.3
PD9-bin192	9	163800000	126.7
PD9-bin193	9	162300000	127.1
PD9-bin194	9	160800000	128.4
PD9-bin195	9	159400000	128.8
PD9-bin196	9	158600000	129.2
PD9-bin197	9	155800000	129.6
PD9-bin198	9	153900000	130
PD9-bin199	9	151300000	130.4
PD9-bin200	9	151100000	130.8
PD9-bin201	9	150500000	131.2
PD9-bin202	9	147900000	131.6
PD9-bin203	9	145300000	132
PD9-bin204	9	140800000	132.4
PD9-bin205	9	140500000	132.8
PD9-bin206	9	138900000	133.2
PD9-bin207	9	117800000	133.6
PD9-bin208	9	117300000	136.2
PD9-bin209	9	116300000	136.6
PD9-bin210	9	116200000	137
PD9-bin211	9	116100000	138.3
PD9-bin212	9	116000000	140
PD9-bin213	9	115900000	140.4
PD9-bin214	9	115700000	141.2
PD9-bin215	9	115600000	141.6
PD9-bin216	9	115500000	142.4
PD9-bin217	9	115100000	142.8
PD9-bin218	9	111700000	143.2
PD9-bin219	9	110300000	143.6
PD9-bin220	9	109800000	144.9
PD9-bin221	9	109700000	145.3
PD9-bin222	9	109500000	145.7
PD9-bin223	9	109400000	147
PD9-bin224	9	109300000	150
PD9-bin225	9	108800000	150.8
PD10-bin1	10	1200000	0
PD10-bin2	10	1400000	4
PD10-bin3	10	1500000	5.3
PD10-bin4	10	1800000	5.7
PD10-bin5	10	2000000	6.5
PD10-bin6	10	2200000	10.5
PD10-bin7	10	2300000	11.3
PD10-bin8	10	2500000	11.7
PD10-bin9	10	2800000	12.1
PD10-bin10	10	3700000	12.5
PD10-bin11	10	3900000	12.9
PD10-bin12	10	4000000	14.2
PD10-bin13	10	4400000	14.6
PD10-bin14	10	4500000	15
PD10-bin15	10	6000000	15.4
PD10-bin16	10	6400000	16.2
PD10-bin17	10	7800000	16.6
PD10-bin18	10	9600000	17
PD10-bin19	10	10300000	17.4
PD10-bin20	10	11800000	17.8
PD10-bin21	10	11900000	18.6
PD10-bin22	10	12200000	19.4
PD10-bin23	10	13200000	19.8
PD10-bin24	10	15400000	20.6
PD10-bin25	10	15600000	21.4
PD10-bin26	10	15900000	21.8
PD10-bin27	10	16500000	22.2
PD10-bin28	10	17100000	23.9
PD10-bin29	10	17700000	24.3
PD10-bin30	10	18000000	24.7
PD10-bin31	10	18200000	25.1
PD10-bin32	10	18300000	25.5
PD10-bin33	10	19100000	25.9
PD10-bin34	10	19500000	26.3
PD10-bin35	10	19600000	26.7
PD10-bin36	10	20100000	27.1
PD10-bin37	10	20300000	27.5
PD10-bin38	10	20900000	27.9
PD10-bin39	10	21600000	28.3
PD10-bin40	10	23000000	28.7
PD10-bin41	10	23200000	29.1
PD10-bin42	10	23300000	30.4
PD10-bin43	10	23500000	31.2
PD10-bin44	10	23900000	31.6
PD10-bin45	10	24100000	32.4
PD10-bin46	10	24200000	33.2
PD10-bin47	10	25100000	33.6
PD10-bin48	10	27800000	34
PD10-bin49	10	32700000	34.4
PD10-bin50	10	35800000	34.8
PD10-bin51	10	35900000	35.2
PD10-bin52	10	36100000	36
PD10-bin53	10	37500000	36.8
PD10-bin54	10	38000000	37.2
PD10-bin55	10	38300000	38.9
PD10-bin56	10	38600000	41.9
PD10-bin57	10	38700000	42.7
PD10-bin58	10	39000000	43.5
PD10-bin59	10	39100000	45.6
PD10-bin60	10	39400000	48.6
PD10-bin61	10	39500000	49.4
PD10-bin62	10	39600000	49.8
PD10-bin63	10	39900000	51.5
PD10-bin64	10	40000000	54.1
PD10-bin65	10	40400000	54.9
PD10-bin66	10	40500000	55.3
PD10-bin67	10	41200000	56.1
PD10-bin68	10	41400000	56.5
PD10-bin69	10	42600000	56.9
PD10-bin70	10	43600000	57.7
PD10-bin71	10	43800000	58.5
PD10-bin72	10	44400000	60.6
PD10-bin73	10	46600000	61
PD10-bin74	10	47700000	61.8
PD10-bin75	10	49800000	62.2
PD10-bin76	10	50000000	62.6
PD10-bin77	10	50100000	63.9
PD10-bin78	10	50800000	64.3
PD10-bin79	10	51100000	64.7
PD10-bin80	10	52000000	66.4
PD10-bin81	10	52400000	67.2
PD10-bin82	10	52600000	68.9
PD10-bin83	10	52800000	69.3
PD10-bin84	10	54700000	70.6
PD10-bin85	10	56700000	71
PD10-bin86	10	56900000	71.4
PD10-bin87	10	58500000	71.8
PD10-bin88	10	58600000	73.9
PD10-bin89	10	58700000	75.6
PD10-bin90	10	59100000	76.4
PD10-bin91	10	59200000	76.8
PD10-bin92	10	59400000	78.1
PD10-bin93	10	60200000	79.8
PD10-bin94	10	60300000	80.6
PD10-bin95	10	60600000	81.9
PD10-bin96	10	60700000	83.6
PD10-bin97	10	61300000	84
PD10-bin98	10	61500000	84.8
PD10-bin99	10	61900000	85.2
PD10-bin100	10	62100000	85.6
PD10-bin101	10	62200000	86
PD10-bin102	10	62600000	86.4
PD10-bin103	10	62800000	86.8
PD10-bin104	10	65300000	87.2
PD10-bin105	10	148800000	87.6
PD10-bin106	10	149600000	88
PD10-bin107	10	153800000	88.4
PD10-bin108	10	154800000	88.8
PD10-bin109	10	156800000	89.2
PD10-bin110	10	157200000	89.6
PD10-bin111	10	158300000	90
PD10-bin112	10	161700000	90.4
PD10-bin113	10	163100000	90.8
PD10-bin114	10	164200000	92.1
PD10-bin115	10	166800000	92.5
PD10-bin116	10	168200000	92.9
PD10-bin117	10	168300000	93.7
PD10-bin118	10	168400000	94.1
PD10-bin119	10	168700000	94.5
PD10-bin120	10	169000000	94.9
PD10-bin121	10	169200000	95.7
PD10-bin122	10	169500000	96.1
PD10-bin123	10	169700000	98.7
PD10-bin124	10	170200000	99.1
PD10-bin125	10	170800000	100.4
PD10-bin126	10	170900000	100.8
PD10-bin127	10	171300000	102.1
PD10-bin128	10	172500000	103.8
PD10-bin129	10	172900000	104.2
PD10-bin130	10	173200000	105
PD10-bin131	10	173300000	106.7
PD10-bin132	10	173500000	107.5
PD10-bin133	10	173600000	107.9
PD10-bin134	10	174100000	108.3
PD10-bin135	10	174200000	109.6
PD10-bin136	10	174500000	110.9
PD10-bin137	10	174600000	111.7
PD10-bin138	10	174700000	116.7
PD10-bin139	10	178000000	118.4
PD10-bin140	10	178100000	118.8
PD10-bin141	10	178200000	119.2
PD10-bin142	10	178900000	119.6
PD10-bin143	10	179000000	120
PD10-bin144	10	179300000	120.8
PD10-bin145	10	179600000	121.2
PD10-bin146	10	179800000	121.6
PD10-bin147	10	181900000	122
PD10-bin148	10	182800000	122.4
PD10-bin149	10	183500000	122.8
PD10-bin150	10	186600000	123.2
PD10-bin151	10	187500000	124
PD10-bin152	10	187600000	124.8
PD10-bin153	10	187700000	126.5
PD10-bin154	10	187900000	127.3
PD10-bin155	10	188000000	128.6
PD10-bin156	10	189300000	129
PD10-bin157	10	191500000	129.4
PD10-bin158	10	194500000	129.8
PD10-bin159	10	195300000	130.2
PD10-bin160	10	195700000	130.6
PD10-bin161	10	195900000	131
PD10-bin162	10	196800000	131.4
PD10-bin163	10	197200000	131.8
PD10-bin164	10	199800000	132.2
PD10-bin165	10	201200000	132.6
PD10-bin166	10	205900000	133
PD10-bin167	10	213600000	133.4
PD10-bin168	10	233300000	133.4
PD10-bin169	10	232600000	133.4
PD10-bin170	10	233100000	133.4
PD10-bin171	10	231500000	133.4
PD10-bin172	10	231600000	133.4
PD10-bin173	10	230500000	133.4
PD10-bin174	10	231200000	133.4
PD10-bin175	10	230300000	133.8
PD10-bin176	10	229600000	133.8
PD10-bin177	10	215000000	133.8
PD10-bin178	10	227900000	133.8
PD10-bin179	10	215400000	134.2
PD10-bin180	10	215500000	134.2
PD10-bin181	10	215600000	134.2
PD10-bin182	10	216100000	134.6
PD10-bin183	10	216300000	135
PD10-bin184	10	216400000	135.4
PD10-bin185	10	217000000	135.8
PD10-bin186	10	217100000	136.2
PD10-bin187	10	219700000	136.6
PD10-bin188	10	220400000	137
PD10-bin189	10	219800000	137
PD10-bin190	10	221000000	137.4
PD10-bin191	10	223000000	137.8
PD10-bin192	10	221400000	137.8
PD10-bin193	10	224100000	138.6
PD10-bin194	10	225500000	138.6
PD10-bin195	10	227300000	139
PD10-bin196	10	226500000	139
PD11-bin1	11	1300000	0
PD11-bin2	11	59300000	5.5
PD11-bin3	11	59400000	6.3
PD11-bin4	11	60000000	6.7
PD11-bin5	11	61400000	7.1
PD11-bin6	11	62600000	7.5
PD11-bin7	11	67600000	7.9
PD11-bin8	11	68000000	8.3
PD11-bin9	11	68700000	8.7
PD11-bin10	11	70000000	9.1
PD11-bin11	11	70400000	9.5
PD11-bin12	11	70500000	9.9
PD11-bin13	11	74300000	9.9
PD11-bin14	11	74100000	10.3
PD11-bin15	11	76300000	11.1
PD11-bin16	11	78600000	11.5
PD11-bin17	11	79900000	11.9
PD11-bin18	11	80700000	12.3
PD11-bin19	11	82000000	12.7
PD11-bin20	11	221500000	13.1
PD11-bin21	11	225900000	13.5
PD11-bin22	11	226100000	13.9
PD11-bin23	11	226400000	14.3
PD11-bin24	11	227400000	14.7
PD11-bin25	11	228800000	15.1
PD11-bin26	11	230500000	15.5
PD11-bin27	11	232300000	15.9
PD11-bin28	11	240700000	16.7
PD11-bin29	11	240800000	17.1
PD11-bin30	11	241200000	17.5
PD11-bin31	11	241800000	18.8
PD11-bin32	11	242800000	19.2
PD11-bin33	11	256200000	19.6
PD11-bin34	11	257800000	19.6
PD11-bin35	11	256700000	19.6
PD11-bin36	11	85800000	19.6
PD11-bin37	11	257400000	19.6
PD11-bin38	11	260200000	19.6
PD11-bin39	11	266100000	19.6
PD11-bin40	11	256800000	19.6
PD11-bin41	11	265300000	19.6
PD11-bin42	11	265400000	19.6
PD11-bin43	11	266000000	19.6
PD11-bin44	11	245400000	19.6
PD11-bin45	11	266600000	19.6
PD11-bin46	11	265500000	19.6
PD11-bin47	11	5600000	19.6
PD11-bin48	11	91100000	20
PD11-bin49	11	95100000	20.4
PD11-bin50	11	92600000	20.8
PD11-bin51	11	83000000	21.6
PD11-bin52	11	219600000	22.4
PD11-bin53	11	95800000	23.2
PD11-bin54	11	217400000	23.2
PD11-bin55	11	95900000	23.6
PD11-bin56	11	96900000	24
PD11-bin57	11	98200000	24.8
PD11-bin58	11	98700000	25.6
PD11-bin59	11	99000000	26
PD11-bin60	11	101000000	26.4
PD11-bin61	11	101700000	26.8
PD11-bin62	11	102000000	27.2
PD11-bin63	11	102200000	27.6
PD11-bin64	11	102700000	28
PD11-bin65	11	103100000	28.4
PD11-bin66	11	103200000	29.7
PD11-bin67	11	104300000	31
PD11-bin68	11	104400000	34
PD11-bin69	11	104500000	34.4
PD11-bin70	11	104800000	35.7
PD11-bin71	11	104900000	39.2
PD11-bin72	11	105100000	41.8
PD11-bin73	11	105400000	42.2
PD11-bin74	11	105800000	43.5
PD11-bin75	11	105900000	43.9
PD11-bin76	11	166300000	44.3
PD11-bin77	11	173800000	45.1
PD11-bin78	11	175500000	45.5
PD11-bin79	11	175600000	45.9
PD11-bin80	11	180800000	46.3
PD11-bin81	11	181800000	46.7
PD11-bin82	11	183300000	47.1
PD11-bin83	11	185300000	47.5
PD11-bin84	11	187400000	47.9
PD11-bin85	11	188300000	48.3
PD11-bin86	11	189000000	48.7
PD11-bin87	11	189300000	49.1
PD11-bin88	11	190600000	49.5
PD11-bin89	11	192200000	49.9
PD11-bin90	11	192300000	50.3
PD11-bin91	11	192400000	51.1
PD11-bin92	11	192800000	51.5
PD11-bin93	11	193400000	51.9
PD11-bin94	11	193000000	51.9
PD11-bin95	11	193600000	52.3
PD11-bin96	11	194200000	52.7
PD11-bin97	11	195000000	53.1
PD11-bin98	11	195200000	53.5
PD11-bin99	11	197000000	53.9
PD11-bin100	11	198000000	55.2
PD11-bin101	11	198700000	55.6
PD11-bin102	11	199600000	56
PD11-bin103	11	200100000	56.4
PD11-bin104	11	200300000	56.8
PD11-bin105	11	201800000	57.6
PD11-bin106	11	202700000	58
PD11-bin107	11	203800000	58.4
PD11-bin108	11	203900000	58.8
PD11-bin109	11	204900000	59.2
PD11-bin110	11	205300000	59.6
PD11-bin111	11	208200000	60.4
PD11-bin112	11	208500000	61.7
PD11-bin113	11	208700000	62.1
PD11-bin114	11	209200000	62.5
PD11-bin115	11	210000000	62.9
PD11-bin116	11	210300000	63.3
PD11-bin117	11	210700000	63.7
PD11-bin118	11	214400000	64.1
PD11-bin119	11	216300000	64.5
PD11-bin120	11	216500000	64.9
PD11-bin121	11	2400000	67
PD11-bin122	11	249000000	67.8
PD11-bin123	11	6300000	69.1
PD11-bin124	11	6700000	69.5
PD11-bin125	11	8500000	70.3
PD11-bin126	11	10600000	70.7
PD11-bin127	11	14300000	71.1
PD11-bin128	11	18000000	71.5
PD11-bin129	11	18800000	71.9
PD11-bin130	11	19100000	72.3
PD11-bin131	11	19300000	72.7
PD11-bin132	11	19500000	73.1
PD11-bin133	11	19600000	73.5
PD11-bin134	11	19900000	73.9
PD11-bin135	11	21300000	74.3
PD11-bin136	11	21800000	74.7
PD11-bin137	11	22900000	75.1
PD11-bin138	11	24000000	75.5
PD11-bin139	11	24600000	75.9
PD11-bin140	11	25300000	76.3
PD11-bin141	11	25400000	76.7
PD11-bin142	11	25700000	77.1
PD11-bin143	11	25800000	77.9
PD11-bin144	11	30400000	78.3
PD11-bin145	11	34900000	79.1
PD11-bin146	11	37000000	79.5
PD11-bin147	11	34100000	79.5
PD11-bin148	11	37700000	79.9
PD11-bin149	11	39100000	81.2
PD11-bin150	11	42700000	81.6
PD11-bin151	11	44300000	82
PD11-bin152	11	46800000	82.4
PD11-bin153	11	46900000	82.8
PD11-bin154	11	49100000	83.2
PD11-bin155	11	49400000	84
PD11-bin156	11	49900000	84.4
PD11-bin157	11	50300000	84.8
PD11-bin158	11	50400000	85.2
PD11-bin159	11	50500000	87.8
PD11-bin160	11	50900000	88.2
PD11-bin161	11	51000000	88.6
PD11-bin162	11	51100000	89
PD11-bin163	11	51200000	89.4
PD11-bin164	11	51400000	89.8
PD11-bin165	11	51700000	90.2
PD11-bin166	11	52700000	91
PD11-bin167	11	53300000	91.8
PD11-bin168	11	54100000	92.2
PD11-bin169	11	54200000	93
PD11-bin170	11	54800000	93.4
PD11-bin171	11	54900000	93.8
PD11-bin172	11	55100000	94.2
PD11-bin173	11	55500000	94.6
PD11-bin174	11	55600000	95
PD11-bin175	11	55900000	95.4
PD11-bin176	11	57100000	95.8
PD11-bin177	11	57300000	96.2
PD11-bin178	11	57500000	97.5
PD11-bin179	11	58000000	97.9
PD11-bin180	11	58200000	98.7
PD12-bin1	12	1200000	0
PD12-bin2	12	21900000	19.5
PD12-bin3	12	20300000	20.3
PD12-bin4	12	18300000	20.7
PD12-bin5	12	17100000	21.1
PD12-bin6	12	13500000	21.5
PD12-bin7	12	12800000	21.9
PD12-bin8	12	12600000	22.3
PD12-bin9	12	12300000	23.1
PD12-bin10	12	10700000	23.5
PD12-bin11	12	9300000	23.9
PD12-bin12	12	7500000	24.3
PD12-bin13	12	7100000	24.7
PD12-bin14	12	6500000	25.5
PD12-bin15	12	1300000	25.9
PD12-bin16	12	225800000	28.5
PD12-bin17	12	226200000	28.9
PD12-bin18	12	226400000	29.7
PD12-bin19	12	227300000	29.7
PD12-bin20	12	227000000	29.7
PD12-bin21	12	226800000	29.7
PD12-bin22	12	227400000	30.1
PD12-bin23	12	228000000	30.5
PD12-bin24	12	230900000	30.9
PD12-bin25	12	234700000	31.3
PD12-bin26	12	236000000	31.7
PD12-bin27	12	237000000	32.1
PD12-bin28	12	237400000	32.5
PD12-bin29	12	238500000	32.9
PD12-bin30	12	239300000	33.3
PD12-bin31	12	239500000	33.7
PD12-bin32	12	239800000	34.1
PD12-bin33	12	240000000	34.5
PD12-bin34	12	240600000	34.9
PD12-bin35	12	240800000	35.3
PD12-bin36	12	241700000	35.7
PD12-bin37	12	242000000	36.1
PD12-bin38	12	244600000	36.5
PD12-bin39	12	242500000	36.5
PD12-bin40	12	245700000	36.5
PD12-bin41	12	242300000	36.5
PD12-bin42	12	163100000	37.3
PD12-bin43	12	163000000	37.7
PD12-bin44	12	161000000	37.7
PD12-bin45	12	161900000	37.7
PD12-bin46	12	67600000	38.1
PD12-bin47	12	147400000	39.4
PD12-bin48	12	146200000	39.8
PD12-bin49	12	145700000	40.2
PD12-bin50	12	144600000	40.6
PD12-bin51	12	144400000	41.9
PD12-bin52	12	144300000	43.2
PD12-bin53	12	144000000	43.6
PD12-bin54	12	143100000	44
PD12-bin55	12	141800000	44.4
PD12-bin56	12	141600000	44.8
PD12-bin57	12	141500000	45.2
PD12-bin58	12	140100000	46
PD12-bin59	12	139500000	46.8
PD12-bin60	12	139400000	47.2
PD12-bin61	12	139100000	47.6
PD12-bin62	12	138700000	48
PD12-bin63	12	138600000	48.4
PD12-bin64	12	138500000	48.8
PD12-bin65	12	138100000	49.2
PD12-bin66	12	138000000	49.6
PD12-bin67	12	137800000	50
PD12-bin68	12	137300000	50.4
PD12-bin69	12	135500000	50.8
PD12-bin70	12	135000000	51.2
PD12-bin71	12	133300000	51.6
PD12-bin72	12	133000000	52
PD12-bin73	12	132000000	52.4
PD12-bin74	12	168300000	53.7
PD12-bin75	12	166700000	53.7
PD12-bin76	12	163900000	54.1
PD12-bin77	12	194000000	54.5
PD12-bin78	12	195700000	54.5
PD12-bin79	12	198300000	54.5
PD12-bin80	12	163600000	54.5
PD12-bin81	12	190900000	54.5
PD12-bin82	12	194700000	54.5
PD12-bin83	12	196200000	54.5
PD12-bin84	12	192100000	54.5
PD12-bin85	12	196800000	54.9
PD12-bin86	12	100900000	55.3
PD12-bin87	12	99000000	55.7
PD12-bin88	12	98500000	56.1
PD12-bin89	12	97800000	56.5
PD12-bin90	12	97300000	56.9
PD12-bin91	12	198600000	57.3
PD12-bin92	12	248100000	57.3
PD12-bin93	12	249300000	57.3
PD12-bin94	12	178200000	57.3
PD12-bin95	12	177000000	57.3
PD12-bin96	12	130600000	57.3
PD12-bin97	12	163400000	57.3
PD12-bin98	12	67700000	57.3
PD12-bin99	12	85200000	57.3
PD12-bin100	12	224400000	57.3
PD12-bin101	12	223900000	57.3
PD12-bin102	12	225100000	57.3
PD12-bin103	12	103500000	57.3
PD12-bin104	12	225700000	57.3
PD12-bin105	12	249700000	57.3
PD12-bin106	12	251000000	57.3
PD12-bin107	12	175800000	57.3
PD12-bin108	12	224600000	57.3
PD12-bin109	12	97000000	57.3
PD12-bin110	12	107300000	57.7
PD12-bin111	12	222700000	58.5
PD12-bin112	12	222600000	58.9
PD12-bin113	12	222000000	59.3
PD12-bin114	12	220100000	59.7
PD12-bin115	12	219600000	61.4
PD12-bin116	12	219000000	62.7
PD12-bin117	12	217300000	63.1
PD12-bin118	12	215700000	63.5
PD12-bin119	12	217200000	63.5
PD12-bin120	12	215400000	63.9
PD12-bin121	12	213800000	63.9
PD12-bin122	12	213500000	64.3
PD12-bin123	12	213100000	64.7
PD12-bin124	12	212700000	64.7
PD12-bin125	12	212400000	64.7
PD12-bin126	12	213400000	64.7
PD12-bin127	12	210200000	65.1
PD12-bin128	12	211400000	65.1
PD12-bin129	12	209900000	65.5
[truncated: 52 more rows]
