# Supplementary material for: Uncovering Candidate Genes Controlling Major Fruit-Related Traits in Pepper via Genotype-by-Sequencing Based QTL Mapping and Genome-Wide Association Study
Source: Front Plant Sci. 2020 Jul 23;11:1100. doi: 10.3389/fpls.2020.01100 (PMC7390901; doi:10.3389/fpls.2020.01100)
Supplement: Supplementary file 13 [file Table_9.xlsx]

## Sheet: Sheet1
Table S9. Comparison of physical length and genetic distance in the bin map
Chromosome	Number of SNPs	Number of bins	Physical length of bin (Mbp)		Genetic distance of bin (cM)
			Mean	Total	Mean	Total
1	42819	125	2.48306	309.1	0.337903	41.9
2	18495	114	1.48584	169.6	0.452212	51.1
3	26494	182	1.5547	282.8	0.506077	91.6
4	26159	182	1.31823	239.8	0.423757	76.7
5	48199	168	1.42156	238.6	0.691018	115.4
6	34394	237	1.02119	242.2	0.475847	112.3
7	57363	142	1.64184	251.3	0.535461	75.5
8	9865	118	1.20598	142.4	0.686325	80.3
9	44719	225	1.20268	271	0.673214	150.8
10	44439	196	1.19026	233.3	0.712821	139
11	57142	180	1.48212	266.6	0.551397	98.7
12	34317	181	1.38778	251	0.501667	90.3
Total	444405	2050	1.4496	2897.7	0.545642	1123.6
